# Supplementary material for: (Methoxo-κO)oxidobis(quinolin-8-olato-κ2 N,O)vanadium(V)
Source: Acta Crystallogr Sect E Struct Rep Online. 2009 Aug 15;65(Pt 9):m1075. doi: 10.1107/S1600536809031560 (PMC2969990; doi:10.1107/S1600536809031560)
Supplement: Supplementary file 1 [file e-65-m1075-sup1.cif]

##############################################################################
###                                                                        ###
###        Electronic paper (Acta Crystallographica Section E)             ###
###                                                                        ###
##############################################################################
#                                                                            #
# This CIF contains the data in a paper accepted for publication in Acta     #
# Crystallographica Section E. It conforms to the requirements of Notes      #
# for Authors for Section E, and has been peer reviewed under the auspices   #
# of the IUCr Commission on Journals.                                        #
#                                                                            #
# Full details of the Crystallographic Information File format               #
# are given in the paper "The Crystallographic Information File (CIF):       #
# a New Standard Archive File for Crystallography" by S. R. Hall, F. H.      #
# Allen and I. D. Brown [Acta Cryst. (1991), A47, 655-685].                  #
#                                                                            #
# The current version of the core CIF dictionary is obtainable from          #
# ftp://ftp.iucr.org/pub/cif_core.dic. The current version number is 2.4.    #
#                                                                            #
# Software is freely available for graphical display of the structure(s) in  #
# this CIF.  For information consult the CIF home page http://www.iucr.org/  #
# cif/home.html                                                              #
#                                                                            #
# This file may be used for bona fide research purposes within the           #
# scientific community so long as proper attribution is given to the journal # 
# article from which it was obtained.                                        #
#                                                                            #
##############################################################################
                                             
data_global
_audit_creation_method     SHELXL-97
_journal_date_recd_electronic     2009-07-20
_journal_date_accepted     2009-08-11
_journal_name_full     'Acta Crystallographica, Section E'
_journal_year     2009
_journal_volume     65
_journal_issue      9
_journal_page_first     m1075
_journal_page_last     m1075
_journal_paper_category     QM
_journal_coeditor_code     LH2870
_publ_contact_author_name     'Dr. Lianzhi Li'
_publ_contact_author_address
;
  School of Chemistry and Chemical Engineering
  Liaocheng University
  Shandong 252059
  People's Republic of China
;
_publ_contact_author_email     lilianzhi1963@yahoo.com.cn
_publ_contact_author_fax     ?
_publ_contact_author_phone     '86 635 8239656'
_publ_section_title
;\
(Methoxo-\k<i>O</i>)oxidobis(quinolin-8-olato-\k^2^<i>N</i>,<i>O</i>)\
vanadium(V)
;
loop_
    _publ_author_name
    _publ_author_footnote
    _publ_author_address
    'Zhenghua Guo' .
; School of Chemistry and Chemical Engineering
  Liaocheng University
  Shandong 252059
  People's Republic of China
;
    'Lianzhi Li' .
; School of Chemistry and Chemical Engineering
  Liaocheng University
  Shandong 252059
  People's Republic of China
;
    'Chengyuan Wang' .
; Research Center of Medical Chemistry & Chemical Biology
  Chongqing Technology and Business University
  Chongqing 400067
  People's Republic of China
;
    'Tao Xu' .
; School of Chemistry and Chemical Engineering
  Liaocheng University
  Shandong 252059
  People's Republic of China
;
    'Jinghong Li' .
; School of Chemistry and Chemical Engineering
  Liaocheng University
  Shandong 252059
  People's Republic of China
;
data_I
_audit_creation_method     SHELXL-97
_chemical_name_systematic
;
(Methoxo-\k<i>O</i>)oxidobis(quinolin-8-olato-\k^2^<i>N</i>,<i>O</i>)vanadium(V)
;
_chemical_name_common     ?
_chemical_formula_moiety     'C19 H15 N2 O4 V'
_chemical_formula_sum     'C19 H15 N2 O4 V'
_chemical_formula_iupac     '[V (C9 H6 N O)2 (CH3 O) O]'
_chemical_formula_weight     386.27
_chemical_melting_point     ?
_symmetry_cell_setting     'Monoclinic'
_symmetry_space_group_name_H-M     'P 21/c'
_symmetry_space_group_name_Hall     '-P 2ybc'
loop_
    _symmetry_equiv_pos_as_xyz
    'x, y, z'
    '-x, y+1/2, -z+1/2'
    '-x, -y, -z'
    'x, -y-1/2, z-1/2'
_cell_length_a     14.0405(16)
_cell_length_b     8.00190(10)
_cell_length_c     15.5920(18)
_cell_angle_alpha     90.00
_cell_angle_beta     110.5600(10)
_cell_angle_gamma     90.00
_cell_volume     1640.2(3)
_cell_formula_units_Z     4
_cell_measurement_reflns_used     1311
_cell_measurement_theta_min     2.67
_cell_measurement_theta_max     25.30
_cell_measurement_temperature     298(2)
_exptl_crystal_description     needle
_exptl_crystal_colour     brown
_exptl_crystal_size_max     0.44
_exptl_crystal_size_mid     0.18
_exptl_crystal_size_min     0.17
_exptl_crystal_density_diffrn     1.564
_exptl_crystal_density_meas     ?
_exptl_crystal_density_method     'not measured'
_exptl_crystal_F_000     792
_exptl_absorpt_coefficient_mu     0.633
_exptl_absorpt_correction_type     multi-scan
_exptl_absorpt_process_details     '(SADABS; Sheldrick, 1996)'
_exptl_absorpt_correction_T_min     0.7680
_exptl_absorpt_correction_T_max     0.9000
_exptl_special_details
;
;
_diffrn_ambient_temperature     298(2)
_diffrn_radiation_type     MoK\a
_diffrn_radiation_wavelength     0.71073
_diffrn_radiation_source     'fine-focus sealed tube'
_diffrn_radiation_monochromator     graphite
_diffrn_measurement_device_type     'Bruker SMART 1000 CCD area-detector'
_diffrn_measurement_method     '\f and \w'
_diffrn_detector_area_resol_mean     ?
_diffrn_reflns_number     7660
_diffrn_reflns_av_R_equivalents     0.1023
_diffrn_reflns_av_sigmaI/netI     0.1253
_diffrn_reflns_theta_min     1.55
_diffrn_reflns_theta_max     25.01
_diffrn_reflns_theta_full     25.01
_diffrn_measured_fraction_theta_max     0.997
_diffrn_measured_fraction_theta_full     0.997
_diffrn_reflns_limit_h_min     -16
_diffrn_reflns_limit_h_max     16
_diffrn_reflns_limit_k_min     -9
_diffrn_reflns_limit_k_max     6
_diffrn_reflns_limit_l_min     -18
_diffrn_reflns_limit_l_max     18
_diffrn_standards_number     ?
_diffrn_standards_interval_count     ?
_diffrn_standards_interval_time     ?
_diffrn_standards_decay_%     ?
_refine_special_details
;
Refinement of <i>F</i>^2^ against ALL reflections. The weighted <i>R</i>-factor
<i>wR</i> and goodness of fit <i>S</i> are based on <i>F</i>^2^, conventional
<i>R</i>-factors <i>R</i> are based on <i>F</i>, with <i>F</i> set to zero for
negative <i>F</i>^2^. The threshold expression of <i>F</i>^2^ >
\s(<i>F</i>^2^) is used only for calculating <i>R</i>-factors(gt) <i>etc</i>.
and is not relevant to the choice of reflections for refinement.
<i>R</i>-factors based on <i>F</i>^2^ are statistically about twice as large
as those based on <i>F</i>, and <i>R</i>-factors based on ALL data will be
even larger.
;
_reflns_number_total     2893
_reflns_number_gt     1378
_reflns_threshold_expression     I>2\s(I)
_refine_ls_structure_factor_coef     Fsqd
_refine_ls_matrix_type     full
_refine_ls_R_factor_all     0.1572
_refine_ls_R_factor_gt     0.0724
_refine_ls_wR_factor_gt     0.1736
_refine_ls_wR_factor_ref     0.2303
_refine_ls_goodness_of_fit_ref     0.996
_refine_ls_restrained_S_all     0.996
_refine_ls_number_reflns     2893
_refine_ls_number_parameters     235
_refine_ls_number_restraints     0
_refine_ls_hydrogen_treatment     constr
_refine_ls_weighting_scheme     calc
_refine_ls_weighting_details
                 'calc w=1/[\s^2^(Fo^2^)+(0.1126P)^2^] where P=(Fo^2^+2Fc^2^)/3'
_atom_sites_solution_hydrogens     geom
_atom_sites_solution_primary     direct
_atom_sites_solution_secondary     difmap
_refine_ls_shift/su_max     0.000
_refine_ls_shift/su_mean     0.000
_refine_diff_density_max     0.811
_refine_diff_density_min     -0.687
_refine_ls_extinction_method     none
_refine_ls_extinction_coef     ?
loop_
    _atom_type_symbol
    _atom_type_description
    _atom_type_scat_dispersion_real
    _atom_type_scat_dispersion_imag
    _atom_type_scat_source
    'C' 'C' 0.0033 0.0016
                         'International Tables Vol C Tables 4.2.6.8 and 6.1.1.4'
    'H' 'H' 0.0000 0.0000
                         'International Tables Vol C Tables 4.2.6.8 and 6.1.1.4'
    'O' 'O' 0.0106 0.0060
                         'International Tables Vol C Tables 4.2.6.8 and 6.1.1.4'
    'N' 'N' 0.0061 0.0033
                         'International Tables Vol C Tables 4.2.6.8 and 6.1.1.4'
    'V' 'V' 0.3005 0.5294
                         'International Tables Vol C Tables 4.2.6.8 and 6.1.1.4'
_computing_data_collection     'SMART (Siemens, 1996)'
_computing_cell_refinement     'SAINT (Siemens, 1996)'
_computing_data_reduction     'SAINT (Siemens, 1996)'
_computing_structure_solution     'SHELXS97 (Sheldrick, 2008)'
_computing_structure_refinement     'SHELXL97 (Sheldrick, 2008)'
_computing_molecular_graphics     'PLATON (Spek, 2009)'
_computing_publication_material     'SHELXTL (Sheldrick, 2008)'
loop_
    _atom_site_type_symbol
    _atom_site_label
    _atom_site_fract_x
    _atom_site_fract_y
    _atom_site_fract_z
    _atom_site_U_iso_or_equiv
    _atom_site_adp_type
    _atom_site_calc_flag
    _atom_site_refinement_flags
    _atom_site_occupancy
    _atom_site_disorder_assembly
    _atom_site_disorder_group
    V V1 0.26796(9) 0.67329(14) 0.24257(8) 0.0458(5) Uani d . 1 . .
    N N1 0.3527(4) 0.4493(6) 0.3065(4) 0.0403(13) Uani d . 1 . .
    N N2 0.1379(4) 0.4855(6) 0.1896(4) 0.0446(14) Uani d . 1 . .
    O O1 0.2435(3) 0.6607(6) 0.3552(3) 0.0536(13) Uani d . 1 . .
    O O2 0.2803(3) 0.5922(6) 0.1345(3) 0.0479(12) Uani d . 1 . .
    O O3 0.1746(3) 0.8276(6) 0.2010(4) 0.0592(14) Uani d . 1 . .
    O O4 0.3700(3) 0.7827(5) 0.2732(3) 0.0522(13) Uani d . 1 . .
    C C1 0.4069(5) 0.3432(8) 0.2784(5) 0.0504(18) Uani d . 1 . .
    H H1 0.4035 0.3502 0.2178 0.060 Uiso calc R 1 . .
    C C2 0.4686(5) 0.2221(9) 0.3334(6) 0.059(2) Uani d . 1 . .
    H H2 0.5043 0.1480 0.3100 0.071 Uiso calc R 1 . .
    C C3 0.4762(5) 0.2133(8) 0.4233(6) 0.058(2) Uani d . 1 . .
    H H3 0.5189 0.1345 0.4618 0.069 Uiso calc R 1 . .
    C C4 0.4199(5) 0.3227(8) 0.4578(5) 0.0426(16) Uani d . 1 . .
    C C5 0.3577(5) 0.4370(7) 0.3952(4) 0.0370(15) Uani d . 1 . .
    C C6 0.2987(5) 0.5570(8) 0.4210(5) 0.0427(17) Uani d . 1 . .
    C C7 0.3040(5) 0.5595(9) 0.5099(4) 0.0522(19) Uani d . 1 . .
    H H7 0.2661 0.6366 0.5292 0.063 Uiso calc R 1 . .
    C C8 0.3665(6) 0.4458(10) 0.5716(5) 0.060(2) Uani d . 1 . .
    H H8 0.3695 0.4498 0.6321 0.072 Uiso calc R 1 . .
    C C9 0.4238(5) 0.3288(9) 0.5485(5) 0.056(2) Uani d . 1 . .
    H H9 0.4646 0.2549 0.5921 0.067 Uiso calc R 1 . .
    C C10 0.0644(5) 0.4382(8) 0.2193(6) 0.061(2) Uani d . 1 . .
    H H10 0.0650 0.4782 0.2755 0.073 Uiso calc R 1 . .
    C C11 -0.0131(6) 0.3317(10) 0.1701(8) 0.078(3) Uani d . 1 . .
    H H11 -0.0625 0.3005 0.1940 0.094 Uiso calc R 1 . .
    C C12 -0.0177(6) 0.2729(10) 0.0881(8) 0.081(3) Uani d . 1 . .
    H H12 -0.0704 0.2023 0.0550 0.097 Uiso calc R 1 . .
    C C13 0.0588(6) 0.3196(9) 0.0526(6) 0.061(2) Uani d . 1 . .
    C C14 0.1326(5) 0.4281(8) 0.1072(5) 0.0467(18) Uani d . 1 . .
    C C15 0.2132(5) 0.4850(8) 0.0794(5) 0.0440(17) Uani d . 1 . .
    C C16 0.2162(6) 0.4307(9) -0.0033(5) 0.058(2) Uani d . 1 . .
    H H16 0.2679 0.4669 -0.0232 0.070 Uiso calc R 1 . .
    C C17 0.1425(8) 0.3222(11) -0.0570(6) 0.078(3) Uani d . 1 . .
    H H17 0.1458 0.2859 -0.1125 0.094 Uiso calc R 1 . .
    C C18 0.0657(7) 0.2675(9) -0.0307(7) 0.076(3) Uani d . 1 . .
    H H18 0.0172 0.1948 -0.0683 0.092 Uiso calc R 1 . .
    C C19 0.1912(6) 1.0013(10) 0.2138(7) 0.088(3) Uani d . 1 . .
    H H19A 0.1692 1.0385 0.2623 0.132 Uiso calc R 1 . .
    H H19B 0.1534 1.0588 0.1582 0.132 Uiso calc R 1 . .
    H H19C 0.2624 1.0246 0.2295 0.132 Uiso calc R 1 . .
loop_
    _atom_site_aniso_label
    _atom_site_aniso_U_11
    _atom_site_aniso_U_22
    _atom_site_aniso_U_33
    _atom_site_aniso_U_12
    _atom_site_aniso_U_13
    _atom_site_aniso_U_23
    V1 0.0373(7) 0.0496(8) 0.0487(8) 0.0070(6) 0.0128(6) 0.0060(6)
    N1 0.031(3) 0.048(3) 0.045(4) 0.007(3) 0.017(3) 0.002(3)
    N2 0.034(3) 0.044(3) 0.057(4) 0.010(3) 0.018(3) 0.014(3)
    O1 0.046(3) 0.060(3) 0.056(3) 0.021(2) 0.020(3) 0.007(3)
    O2 0.035(3) 0.058(3) 0.050(3) -0.002(2) 0.015(2) 0.008(2)
    O3 0.044(3) 0.060(3) 0.072(4) 0.012(2) 0.018(3) 0.014(3)
    O4 0.041(3) 0.050(3) 0.061(3) -0.003(2) 0.012(3) 0.004(2)
    C1 0.051(4) 0.051(4) 0.055(5) 0.012(4) 0.027(4) -0.001(4)
    C2 0.047(5) 0.054(5) 0.086(7) 0.013(4) 0.036(5) -0.001(4)
    C3 0.042(4) 0.045(4) 0.081(6) 0.009(3) 0.016(4) 0.013(4)
    C4 0.033(4) 0.045(4) 0.048(5) 0.001(3) 0.010(3) 0.012(4)
    C5 0.027(3) 0.042(4) 0.043(4) 0.000(3) 0.013(3) 0.006(3)
    C6 0.028(4) 0.049(4) 0.048(5) -0.001(3) 0.009(3) -0.002(4)
    C7 0.049(5) 0.077(5) 0.034(4) 0.002(4) 0.019(4) -0.005(4)
    C8 0.059(5) 0.084(6) 0.035(4) -0.012(5) 0.014(4) 0.001(4)
    C9 0.038(4) 0.068(5) 0.052(5) 0.002(4) 0.006(4) 0.024(4)
    C10 0.040(4) 0.055(5) 0.098(7) 0.010(4) 0.037(5) 0.013(5)
    C11 0.043(5) 0.059(6) 0.139(10) 0.002(4) 0.039(6) 0.019(6)
    C12 0.033(5) 0.050(5) 0.135(10) 0.000(4) -0.002(6) 0.018(6)
    C13 0.046(5) 0.053(5) 0.064(6) 0.004(4) -0.006(4) 0.004(4)
    C14 0.039(4) 0.036(4) 0.057(5) 0.009(3) 0.006(4) 0.010(4)
    C15 0.032(4) 0.044(4) 0.048(5) 0.009(3) 0.004(4) 0.010(4)
    C16 0.056(5) 0.070(5) 0.047(5) 0.018(4) 0.017(4) -0.002(4)
    C17 0.089(7) 0.069(6) 0.059(6) 0.013(5) 0.004(6) -0.018(5)
    C18 0.071(6) 0.043(5) 0.077(7) 0.002(4) -0.022(5) 0.001(5)
    C19 0.061(6) 0.072(6) 0.135(9) 0.015(5) 0.040(6) 0.016(6)
    C19 0.061(6) 0.072(6) 0.135(9) 0.015(5) 0.040(6) 0.016(6)
_geom_special_details
;
All e.s.d.'s (except the e.s.d. in the dihedral angle between two l.s. planes)
are estimated using the full covariance matrix. The cell e.s.d.'s are taken
into account individually in the estimation of e.s.d.'s in distances, angles
and torsion angles; correlations between e.s.d.'s in cell parameters are only
used when they are defined by crystal symmetry. An approximate (isotropic)
treatment of cell e.s.d.'s is used for estimating e.s.d.'s involving l.s.
planes.
;
loop_
    _geom_bond_atom_site_label_1
    _geom_bond_atom_site_label_2
    _geom_bond_site_symmetry_2
    _geom_bond_distance
    _geom_bond_publ_flag
    V1 O4 . 1.602(4) ?
    V1 O3 . 1.752(5) ?
    V1 O2 . 1.870(5) ?
    V1 O1 . 1.907(5) ?
    V1 N1 . 2.188(5) ?
    V1 N2 . 2.284(6) ?
    N1 C1 . 1.314(7) ?
    N1 C5 . 1.364(7) ?
    N2 C10 . 1.326(8) ?
    N2 C14 . 1.342(8) ?
    O1 C6 . 1.335(7) ?
    O2 C15 . 1.339(8) ?
    O3 C19 . 1.412(9) ?
    C1 C2 . 1.380(9) ?
    C1 H1 . 0.9300 ?
    C2 C3 . 1.369(10) ?
    C2 H2 . 0.9300 ?
    C3 C4 . 1.408(9) ?
    C3 H3 . 0.9300 ?
    C4 C9 . 1.397(9) ?
    C4 C5 . 1.397(8) ?
    C5 C6 . 1.416(8) ?
    C6 C7 . 1.362(8) ?
    C7 C8 . 1.390(9) ?
    C7 H7 . 0.9300 ?
    C8 C9 . 1.363(9) ?
    C8 H8 . 0.9300 ?
    C9 H9 . 0.9300 ?
    C10 C11 . 1.383(11) ?
    C10 H10 . 0.9300 ?
    C11 C12 . 1.341(12) ?
    C11 H11 . 0.9300 ?
    C12 C13 . 1.421(12) ?
    C12 H12 . 0.9300 ?
    C13 C14 . 1.390(10) ?
    C13 C18 . 1.400(12) ?
    C14 C15 . 1.422(9) ?
    C15 C16 . 1.375(9) ?
    C16 C17 . 1.385(11) ?
    C16 H16 . 0.9300 ?
    C17 C18 . 1.353(12) ?
    C17 H17 . 0.9300 ?
    C18 H18 . 0.9300 ?
    C19 H19A . 0.9600 ?
    C19 H19B . 0.9600 ?
    C19 H19C . 0.9600 ?
loop_
    _geom_angle_atom_site_label_1
    _geom_angle_atom_site_label_2
    _geom_angle_atom_site_label_3
    _geom_angle_site_symmetry_1
    _geom_angle_site_symmetry_3
    _geom_angle
    _geom_angle_publ_flag
    O4 V1 O3 . . 101.5(2) ?
    O4 V1 O2 . . 95.9(2) ?
    O3 V1 O2 . . 101.9(2) y
    O4 V1 O1 . . 100.7(2) ?
    O3 V1 O1 . . 91.4(2) y
    O2 V1 O1 . . 156.3(2) y
    O4 V1 N1 . . 91.5(2) ?
    O3 V1 N1 . . 164.3(2) y
    O2 V1 N1 . . 85.35(19) y
    O1 V1 N1 . . 77.40(19) y
    O4 V1 N2 . . 170.1(2) y
    O3 V1 N2 . . 86.0(2) ?
    O2 V1 N2 . . 76.2(2) ?
    O1 V1 N2 . . 85.3(2) ?
    N1 V1 N2 . . 82.15(19) ?
    C1 N1 C5 . . 117.5(6) ?
    C1 N1 V1 . . 131.5(5) ?
    C5 N1 V1 . . 110.4(4) ?
    C10 N2 C14 . . 116.6(6) ?
    C10 N2 V1 . . 133.1(5) ?
    C14 N2 V1 . . 109.9(4) ?
    C6 O1 V1 . . 119.8(4) ?
    C15 O2 V1 . . 122.2(4) ?
    C19 O3 V1 . . 125.2(5) ?
    N1 C1 C2 . . 123.9(7) ?
    N1 C1 H1 . . 118.1 ?
    C2 C1 H1 . . 118.1 ?
    C3 C2 C1 . . 118.6(6) ?
    C3 C2 H2 . . 120.7 ?
    C1 C2 H2 . . 120.7 ?
    C2 C3 C4 . . 120.5(7) ?
    C2 C3 H3 . . 119.7 ?
    C4 C3 H3 . . 119.7 ?
    C9 C4 C5 . . 118.5(6) ?
    C9 C4 C3 . . 125.5(7) ?
    C5 C4 C3 . . 115.9(6) ?
    N1 C5 C4 . . 123.6(6) ?
    N1 C5 C6 . . 114.3(6) ?
    C4 C5 C6 . . 122.0(6) ?
    O1 C6 C7 . . 125.6(6) ?
    O1 C6 C5 . . 116.3(6) ?
    C7 C6 C5 . . 118.1(6) ?
    C6 C7 C8 . . 119.4(7) ?
    C6 C7 H7 . . 120.3 ?
    C8 C7 H7 . . 120.3 ?
    C9 C8 C7 . . 123.7(7) ?
    C9 C8 H8 . . 118.1 ?
    C7 C8 H8 . . 118.1 ?
    C8 C9 C4 . . 118.3(7) ?
    C8 C9 H9 . . 120.8 ?
    C4 C9 H9 . . 120.8 ?
    N2 C10 C11 . . 122.6(8) ?
    N2 C10 H10 . . 118.7 ?
    C11 C10 H10 . . 118.7 ?
    C12 C11 C10 . . 120.8(8) ?
    C12 C11 H11 . . 119.6 ?
    C10 C11 H11 . . 119.6 ?
    C11 C12 C13 . . 119.2(8) ?
    C11 C12 H12 . . 120.4 ?
    C13 C12 H12 . . 120.4 ?
    C14 C13 C18 . . 118.4(8) ?
    C14 C13 C12 . . 115.4(8) ?
    C18 C13 C12 . . 126.2(9) ?
    N2 C14 C13 . . 125.4(7) ?
    N2 C14 C15 . . 113.6(6) ?
    C13 C14 C15 . . 121.0(8) ?
    O2 C15 C16 . . 123.9(6) ?
    O2 C15 C14 . . 117.8(6) ?
    C16 C15 C14 . . 118.3(7) ?
    C15 C16 C17 . . 120.1(8) ?
    C15 C16 H16 . . 119.9 ?
    C17 C16 H16 . . 119.9 ?
    C18 C17 C16 . . 121.7(8) ?
    C18 C17 H17 . . 119.1 ?
    C16 C17 H17 . . 119.1 ?
    C17 C18 C13 . . 120.4(8) ?
    C17 C18 H18 . . 119.8 ?
    C13 C18 H18 . . 119.8 ?
    O3 C19 H19A . . 109.5 ?
    O3 C19 H19B . . 109.5 ?
    H19A C19 H19B . . 109.5 ?
    O3 C19 H19C . . 109.5 ?
    H19A C19 H19C . . 109.5 ?
    H19B C19 H19C . . 109.5 ?
loop_
    _geom_torsion_atom_site_label_1
    _geom_torsion_atom_site_label_2
    _geom_torsion_atom_site_label_3
    _geom_torsion_atom_site_label_4
    _geom_torsion_site_symmetry_1
    _geom_torsion_site_symmetry_2
    _geom_torsion_site_symmetry_3
    _geom_torsion_site_symmetry_4
    _geom_torsion
    _geom_torsion_publ_flag
    O4 V1 N1 C1 . . . . -80.2(6) ?
    O3 V1 N1 C1 . . . . 133.7(9) ?
    O2 V1 N1 C1 . . . . 15.5(6) ?
    O1 V1 N1 C1 . . . . 179.1(6) ?
    N2 V1 N1 C1 . . . . 92.2(6) ?
    O4 V1 N1 C5 . . . . 90.4(4) ?
    O3 V1 N1 C5 . . . . -55.8(10) ?
    O2 V1 N1 C5 . . . . -173.9(4) ?
    O1 V1 N1 C5 . . . . -10.3(4) ?
    N2 V1 N1 C5 . . . . -97.2(4) ?
    O3 V1 N2 C10 . . . . -74.5(6) ?
    O2 V1 N2 C10 . . . . -177.7(6) ?
    O1 V1 N2 C10 . . . . 17.3(6) ?
    N1 V1 N2 C10 . . . . 95.2(6) ?
    O3 V1 N2 C14 . . . . 97.8(4) ?
    O2 V1 N2 C14 . . . . -5.4(4) ?
    O1 V1 N2 C14 . . . . -170.4(4) ?
    N1 V1 N2 C14 . . . . -92.5(4) ?
    O4 V1 O1 C6 . . . . -76.6(5) ?
    O3 V1 O1 C6 . . . . -178.6(5) ?
    O2 V1 O1 C6 . . . . 56.9(7) ?
    N1 V1 O1 C6 . . . . 12.6(4) ?
    N2 V1 O1 C6 . . . . 95.6(5) ?
    O4 V1 O2 C15 . . . . 178.2(5) ?
    O3 V1 O2 C15 . . . . -78.7(5) ?
    O1 V1 O2 C15 . . . . 44.0(7) ?
    N1 V1 O2 C15 . . . . 87.2(5) ?
    N2 V1 O2 C15 . . . . 4.1(4) ?
    O4 V1 O3 C19 . . . . -12.4(7) ?
    O2 V1 O3 C19 . . . . -111.0(6) ?
    O1 V1 O3 C19 . . . . 88.8(6) ?
    N1 V1 O3 C19 . . . . 132.9(8) ?
    N2 V1 O3 C19 . . . . 174.0(6) ?
    C5 N1 C1 C2 . . . . -0.5(10) ?
    V1 N1 C1 C2 . . . . 169.5(5) ?
    N1 C1 C2 C3 . . . . -1.6(11) ?
    C1 C2 C3 C4 . . . . 1.8(11) ?
    C2 C3 C4 C9 . . . . -177.9(7) ?
    C2 C3 C4 C5 . . . . 0.0(9) ?
    C1 N1 C5 C4 . . . . 2.5(9) ?
    V1 N1 C5 C4 . . . . -169.6(5) ?
    C1 N1 C5 C6 . . . . 179.0(6) ?
    V1 N1 C5 C6 . . . . 6.9(6) ?
    C9 C4 C5 N1 . . . . 175.8(6) ?
    C3 C4 C5 N1 . . . . -2.3(9) ?
    C9 C4 C5 C6 . . . . -0.4(9) ?
    C3 C4 C5 C6 . . . . -178.5(6) ?
    V1 O1 C6 C7 . . . . 165.8(5) ?
    V1 O1 C6 C5 . . . . -12.9(7) ?
    N1 C5 C6 O1 . . . . 2.5(8) ?
    C4 C5 C6 O1 . . . . 179.1(5) ?
    N1 C5 C6 C7 . . . . -176.3(6) ?
    C4 C5 C6 C7 . . . . 0.3(9) ?
    O1 C6 C7 C8 . . . . -178.6(6) ?
    C5 C6 C7 C8 . . . . 0.1(10) ?
    C6 C7 C8 C9 . . . . -0.3(11) ?
    C7 C8 C9 C4 . . . . 0.2(11) ?
    C5 C4 C9 C8 . . . . 0.2(10) ?
    C3 C4 C9 C8 . . . . 178.1(6) ?
    C14 N2 C10 C11 . . . . 1.6(10) ?
    V1 N2 C10 C11 . . . . 173.5(5) ?
    N2 C10 C11 C12 . . . . -1.0(12) ?
    C10 C11 C12 C13 . . . . 0.8(12) ?
    C11 C12 C13 C14 . . . . -1.3(11) ?
    C11 C12 C13 C18 . . . . 179.0(8) ?
    C10 N2 C14 C13 . . . . -2.3(9) ?
    V1 N2 C14 C13 . . . . -176.0(5) ?
    C10 N2 C14 C15 . . . . 179.5(5) ?
    V1 N2 C14 C15 . . . . 5.8(6) ?
    C18 C13 C14 N2 . . . . -178.1(6) ?
    C12 C13 C14 N2 . . . . 2.1(10) ?
    C18 C13 C14 C15 . . . . 0.0(10) ?
    C12 C13 C14 C15 . . . . -179.8(6) ?
    V1 O2 C15 C16 . . . . 175.9(5) ?
    V1 O2 C15 C14 . . . . -2.3(8) ?
    N2 C14 C15 O2 . . . . -3.1(8) ?
    C13 C14 C15 O2 . . . . 178.6(6) ?
    N2 C14 C15 C16 . . . . 178.6(6) ?
    C13 C14 C15 C16 . . . . 0.3(10) ?
    O2 C15 C16 C17 . . . . -178.7(6) ?
    C14 C15 C16 C17 . . . . -0.5(10) ?
    C15 C16 C17 C18 . . . . 0.4(12) ?
    C16 C17 C18 C13 . . . . -0.1(13) ?
    C14 C13 C18 C17 . . . . -0.1(11) ?
    C12 C13 C18 C17 . . . . 179.6(8) ?
loop_
    _geom_hbond_atom_site_label_D
    _geom_hbond_atom_site_label_H
    _geom_hbond_atom_site_label_A
    _geom_hbond_site_symmetry_A
    _geom_hbond_distance_DH
    _geom_hbond_distance_HA
    _geom_hbond_distance_DA
    _geom_hbond_angle_DHA
    C9 H9 O4 3_666 0.93 2.54 3.355(8) 145.8
    C19 H19B Cg 1_565 0.96 2.84 3.520(9) 128
