# Supplementary material for: (Methoxo-κO)oxidobis(quinolin-8-olato-κ2 N,O)vanadium(V)
Source: Acta Crystallogr Sect E Struct Rep Online. 2009 Aug 15;65(Pt 9):m1075. doi: 10.1107/S1600536809031560 (PMC2969990; doi:10.1107/S1600536809031560)
Supplement: Supplementary file 2 [file e-65-m1075-Isup2.hkl]

# 
# h,k,l, Fc-squared, Fo-squared, sigma(Fo-squared) and status flag 
# 
data_I
_shelx_title ' 090509f in P2(1)/c' 
_shelx_refln_list_code          4 
_shelx_F_calc_maximum      195.18 
_exptl_crystal_F_000       792.00 
_reflns_d_resolution_high  0.8407 
 
loop_ 
 _symmetry_equiv_pos_as_xyz 
 'x, y, z' 
 '-x, y+1/2, -z+1/2' 
 '-x, -y, -z' 
 'x, -y-1/2, z-1/2' 
 
_cell_length_a    14.0405 
_cell_length_b     8.0019 
_cell_length_c    15.5920 
_cell_angle_alpha  90.000 
_cell_angle_beta  110.560 
_cell_angle_gamma  90.000 
 
_shelx_F_squared_multiplier     1.000 
 
loop_ 
 _refln_index_h 
 _refln_index_k 
 _refln_index_l 
 _refln_F_squared_calc 
 _refln_F_squared_meas 
 _refln_F_squared_sigma 
 _refln_observed_status 
   1   0   0      102.18      117.81      9.82 o 
   2   0   0    11218.50    13098.80    518.30 o 
   3   0   0     1994.63     2224.78    145.41 o 
   4   0   0     1925.31     1645.48    115.30 o 
   5   0   0       17.02       -3.82     22.18 o 
   6   0   0      814.37      816.18     75.89 o 
   7   0   0     1066.15      911.36     83.43 o 
   8   0   0     1347.65     1415.21    117.36 o 
   9   0   0     2511.10     2553.31    190.80 o 
  10   0   0      604.31      525.06     77.75 o 
  11   0   0      819.00      798.11     92.93 o 
  12   0   0       54.72      140.08     61.10 o 
  13   0   0      339.49      437.76     97.92 o 
  14   0   0      642.17      735.10    108.79 o 
  15   0   0      204.28      311.73    103.45 o 
   1   1   0     4742.31     5416.87    153.17 o 
   2   1   0      126.68      198.72     16.31 o 
   3   1   0    38096.13    44307.28   1876.87 o 
   4   1   0     4802.51     4895.33    202.96 o 
   5   1   0      467.69      487.34     39.37 o 
   6   1   0      155.39      153.81     23.85 o 
   7   1   0     1140.66      973.12     67.47 o 
   8   1   0     2513.63     2252.73     93.11 o 
   9   1   0      793.45      712.45     94.10 o 
  10   1   0     1031.42     1044.94     76.42 o 
  11   1   0       23.16       27.35     35.02 o 
  12   1   0     1572.17     1663.87    109.03 o 
  13   1   0      121.35       20.95     46.49 o 
  14   1   0       81.54       77.77     47.48 o 
  15   1   0       20.27      -18.33     62.50 o 
   0   2   0     2134.04     1947.19     82.17 o 
   1   2   0      332.01      284.04     18.18 o 
   2   2   0    10317.67    11497.62    344.05 o 
   3   2   0       32.33       23.78     18.84 o 
   4   2   0     4207.17     4692.60    163.35 o 
   5   2   0       39.20      148.17     29.47 o 
   6   2   0     1337.46     1270.12     70.78 o 
   7   2   0      844.54      866.93     54.37 o 
   8   2   0      313.02      298.45     35.59 o 
   9   2   0      807.08      768.40     74.75 o 
  10   2   0       77.31       50.17     38.06 o 
  11   2   0      357.94      323.62     47.45 o 
  12   2   0      453.60      409.52     64.27 o 
  13   2   0       49.04       64.85     49.88 o 
  14   2   0      251.43      176.64     61.06 o 
  15   2   0       48.84       34.41     56.43 o 
   1   3   0     1057.54     1001.84     45.67 o 
   2   3   0        1.71       -8.41     10.57 o 
   3   3   0     1140.18     1210.14     66.60 o 
   4   3   0       38.96       87.53     17.40 o 
   5   3   0     2675.84     2686.52    105.86 o 
   6   3   0     3408.23     3024.89    183.93 o 
   7   3   0      397.52      558.40     43.15 o 
   8   3   0      113.08      126.35     29.34 o 
   9   3   0      704.44      661.47     48.21 o 
  10   3   0       56.14       52.67     33.09 o 
  11   3   0       57.80       63.60     36.07 o 
  12   3   0      259.19      242.68     47.41 o 
  13   3   0      114.49      138.12     45.72 o 
  14   3   0        0.41       26.07     51.43 o 
   0   4   0      141.23      139.83     30.28 o 
   1   4   0      117.05      101.14     15.74 o 
   2   4   0     1069.98      925.51     44.37 o 
   3   4   0      105.77       79.65     16.64 o 
   4   4   0      621.62      618.50     55.89 o 
   5   4   0       13.23       73.73     20.75 o 
   6   4   0     1117.64     1035.68     46.15 o 
   7   4   0      799.09      602.43     36.26 o 
   8   4   0        6.79      -10.60     27.20 o 
   9   4   0       77.00       84.60     33.22 o 
  10   4   0        2.70       14.27     35.27 o 
  11   4   0        8.83       21.28     34.84 o 
  12   4   0      195.89      210.55     46.86 o 
  13   4   0      114.02       76.99     44.14 o 
  14   4   0       28.05       17.37     44.95 o 
   1   5   0     2873.54     2380.17     83.42 o 
   2   5   0      434.55      428.00     27.74 o 
   3   5   0      866.59      752.31     62.91 o 
   4   5   0       39.46       -4.49     17.99 o 
   5   5   0      175.99      235.88     27.17 o 
   6   5   0       46.41       19.96     22.90 o 
   7   5   0      149.47      201.19     41.36 o 
   8   5   0      285.80      274.15     35.42 o 
   9   5   0     1215.55      955.33     56.53 o 
  10   5   0      371.22      462.77     45.01 o 
  11   5   0      138.56      146.00     36.14 o 
  12   5   0      105.21      196.62     40.26 o 
  13   5   0        3.94      -15.64     65.16 o 
   0   6   0     1381.44     1255.20     68.37 o 
   1   6   0       11.18       59.75     24.25 o 
   2   6   0      765.90      635.28     37.69 o 
   3   6   0      255.96      287.43     28.52 o 
   4   6   0      446.72      505.25     33.54 o 
   5   6   0      231.09      214.43     29.61 o 
   6   6   0      606.98      619.75     39.30 o 
   7   6   0      576.26      659.22     43.55 o 
   8   6   0       39.47      -30.96     26.58 o 
   9   6   0       96.93       84.95     33.66 o 
  10   6   0       40.68       -7.63     27.39 o 
  11   6   0       17.20       82.29     33.14 o 
  12   6   0      230.63      169.65     57.62 o 
   1   7   0       87.51       30.37     35.83 o 
   2   7   0       19.75       -0.04     34.06 o 
   3   7   0     1040.95      961.49    123.04 o 
   4   7   0      119.31      186.10     42.75 o 
   5   7   0      259.70      284.75     48.51 o 
   6   7   0      216.33      252.63     48.91 o 
   7   7   0       13.82       59.53     43.03 o 
   8   7   0      100.12      115.83     71.43 o 
   9   7   0       25.40       -6.89     46.22 o 
  10   7   0      213.38      237.06     60.58 o 
   0   8   0     1018.62      969.18     90.43 o 
   1   8   0       35.22      131.63     81.32 o 
   2   8   0      136.65      185.11     46.80 o 
   3   8   0      177.32      261.44     49.88 o 
   4   8   0        0.49        0.59     40.30 o 
   5   8   0       67.10       14.82     41.16 o 
   6   8   0       34.74       10.85     44.46 o 
   7   8   0       76.62       66.47     48.46 o 
   8   8   0        8.76       79.81     49.92 o 
   1   9   0       30.30      189.13     48.59 o 
   2   9   0        5.23      -13.43     41.87 o 
   3   9   0       47.76       43.41     46.67 o 
   4   9   0       14.45      -19.76     57.77 o 
   5   9   0        0.73       63.31     65.90 o 
 -15   1   1      592.05      773.73     93.16 o 
 -14   1   1      131.96      192.76     59.18 o 
 -13   1   1      176.70      241.97     54.40 o 
 -12   1   1       58.46       77.03     42.21 o 
 -11   1   1      522.36      557.68     64.54 o 
 -10   1   1       39.40        3.32     32.98 o 
  -9   1   1      617.72      543.36     52.74 o 
  -8   1   1      722.55      658.29     66.55 o 
  -7   1   1     1517.87     1407.42     94.63 o 
  -6   1   1     1709.37     1634.52    110.63 o 
  -5   1   1      783.85      774.25     54.82 o 
  -4   1   1    10317.84    10856.46    334.10 o 
  -3   1   1     8157.05     9604.96    281.15 o 
  -2   1   1      154.04      152.76     12.57 o 
  -1   1   1    36071.49    42165.67   1278.67 o 
   0   1   1        2.01       -8.71      5.81 o 
   1   1   1      144.83      220.40     14.22 o 
   2   1   1      780.69      564.88     28.21 o 
   3   1   1     3391.00     3410.31    120.64 o 
   4   1   1      582.66      447.77     28.81 o 
   5   1   1      937.85      726.10     90.65 o 
   6   1   1      490.81      504.03     43.90 o 
   7   1   1     1418.22     1339.61    120.26 o 
   8   1   1       35.54       92.97     31.18 o 
   9   1   1      337.03      337.34     65.19 o 
  10   1   1       22.26       32.42     37.79 o 
  11   1   1       11.76       45.79     40.53 o 
  12   1   1       92.41      171.39     52.33 o 
  13   1   1      236.29      312.60     64.44 o 
  14   1   1      260.67      294.11     66.24 o 
  15   1   1       29.40       67.90     60.17 o 
 -15   2   1        1.21      -44.07     48.49 o 
 -14   2   1        4.88      -30.85     41.90 o 
 -13   2   1      198.59      213.45     56.12 o 
 -12   2   1      543.12      654.52     58.49 o 
 -11   2   1      525.72      668.05     59.42 o 
 -10   2   1       82.60       50.74     30.40 o 
  -9   2   1      465.82      452.08     43.84 o 
  -8   2   1      183.39      221.88     31.98 o 
  -7   2   1     2493.43     2338.18    179.79 o 
  -6   2   1     4653.24     5171.99    275.44 o 
  -5   2   1     3705.76     3845.35    163.97 o 
  -4   2   1    11816.16    12461.81    415.95 o 
  -3   2   1     1267.19     1354.18     53.12 o 
  -2   2   1      254.51      235.65     16.02 o 
  -1   2   1       19.48       10.45      9.18 o 
   0   2   1      181.58      182.65     19.81 o 
   1   2   1     4714.67     4508.62    174.47 o 
   2   2   1    30805.53    31748.54   1144.61 o 
   3   2   1      793.15      608.08     32.05 o 
   4   2   1     8274.71     7986.99    512.59 o 
   5   2   1     4140.16     3583.15    255.40 o 
   6   2   1     1862.40     1718.93    176.64 o 
   7   2   1      501.04      449.24     47.06 o 
   8   2   1     1199.80     1002.95    104.34 o 
   9   2   1      422.32      447.17     45.62 o 
  10   2   1       92.77       42.44     31.17 o 
  11   2   1      136.12      216.98     54.05 o 
  12   2   1      436.29      392.69     66.51 o 
  13   2   1       49.82       57.48     48.31 o 
  14   2   1       31.13      -19.96     64.38 o 
 -15   3   1        9.61        6.35     49.08 o 
 -14   3   1      476.12      442.12     73.81 o 
 -13   3   1      211.86      109.14     42.10 o 
 -12   3   1       39.29       43.28     37.31 o 
 -11   3   1        8.99      -12.89     31.50 o 
 -10   3   1      458.05      558.43     51.13 o 
  -9   3   1      212.48      237.71     40.67 o 
  -8   3   1     1093.31     1003.75     55.16 o 
  -7   3   1     3965.69     4080.63    150.24 o 
  -6   3   1      100.39      118.01     25.91 o 
  -5   3   1     1839.55     1644.32     67.27 o 
  -4   3   1      365.78      394.67     25.70 o 
  -3   3   1     2493.44     2156.42     67.97 o 
  -2   3   1       65.91       53.70     12.93 o 
  -1   3   1     2962.78     2627.81     78.86 o 
   0   3   1      166.59      130.10     25.19 o 
   1   3   1      467.17      307.06     18.74 o 
   2   3   1     3673.25     3541.36    110.46 o 
   3   3   1    12525.37    12306.71    346.69 o 
   4   3   1      452.08      396.09     27.26 o 
   5   3   1    10453.47     9996.43    339.49 o 
   6   3   1     2719.98     2377.21     96.25 o 
   7   3   1     1470.21     1355.75    134.39 o 
   8   3   1      563.85      589.75     55.51 o 
   9   3   1      126.22       60.62     47.77 o 
  10   3   1      205.77      187.77     40.13 o 
  11   3   1      527.53      487.36     54.57 o 
  12   3   1      573.60      756.28     68.35 o 
  13   3   1       10.34       -9.38     47.57 o 
  14   3   1      250.50      405.51     75.40 o 
 -14   4   1        0.94      -17.77     44.27 o 
 -13   4   1      228.65      224.51     50.28 o 
 -12   4   1       14.57      -29.34     34.35 o 
 -11   4   1        1.51        6.16     33.88 o 
 -10   4   1     3074.75     2822.49    120.08 o 
  -9   4   1      271.33      194.94     38.74 o 
  -8   4   1       43.43      -19.53     25.77 o 
  -7   4   1       45.18       16.55     21.81 o 
  -6   4   1      463.43      502.54     35.45 o 
  -5   4   1     2940.74     2471.88     81.06 o 
  -4   4   1     2017.21     1638.87     57.23 o 
  -3   4   1       19.79        6.88     14.09 o 
  -2   4   1     1106.16      838.10     33.59 o 
  -1   4   1       61.45       39.03     17.91 o 
   0   4   1     1829.61     1381.02     47.31 o 
   1   4   1       30.53        0.55     13.26 o 
   2   4   1     1818.57     1539.52     74.41 o 
   3   4   1       87.96      107.79     17.74 o 
   4   4   1      357.29      335.94     27.11 o 
   5   4   1     1200.71     1069.12     45.60 o 
   6   4   1     1615.41     1484.55     58.00 o 
   7   4   1       17.29       39.39     23.74 o 
   8   4   1     1273.44     1078.61     61.56 o 
   9   4   1      821.44      773.78     64.37 o 
  10   4   1        0.82      -33.72     30.61 o 
  11   4   1      402.03      505.07     57.27 o 
  12   4   1        0.09        7.67     37.45 o 
  13   4   1      229.50      223.91     57.30 o 
 -13   5   1       51.59       22.03     61.45 o 
 -12   5   1       14.09       25.57     31.52 o 
 -11   5   1       68.66       66.12     32.65 o 
 -10   5   1       12.99       35.03     28.57 o 
  -9   5   1       11.41       11.07     26.53 o 
  -8   5   1      304.61      363.91     37.12 o 
  -7   5   1     1361.29     1140.23     50.58 o 
  -6   5   1       13.09        1.65     21.62 o 
  -5   5   1      184.48      267.11     27.26 o 
  -4   5   1      233.96      253.48     26.43 o 
  -3   5   1      578.06      523.36     30.19 o 
  -2   5   1      249.04      227.03     23.00 o 
  -1   5   1      248.73      318.92     83.60 o 
   0   5   1      181.62      135.19     20.27 o 
   1   5   1       23.42       37.46     33.16 o 
   2   5   1      165.93      168.00     22.02 o 
   3   5   1      793.51      687.54     55.16 o 
   4   5   1       39.40       44.00     20.10 o 
   5   5   1      507.99      468.15     38.55 o 
   6   5   1      682.80      628.73     37.06 o 
   7   5   1       95.14      149.26     30.19 o 
   8   5   1       92.07      125.64     31.66 o 
   9   5   1        0.37       37.19     39.67 o 
  10   5   1        8.96       49.20     31.84 o 
  11   5   1       46.67       47.64     32.75 o 
  12   5   1       57.81      165.70     53.29 o 
 -12   6   1      127.61       97.50     43.33 o 
 -11   6   1       45.31      107.20     33.81 o 
 -10   6   1       19.39        1.92     27.58 o 
  -9   6   1       67.90       84.79     35.80 o 
  -8   6   1       40.94       56.83     29.00 o 
  -7   6   1      405.04      463.34     39.58 o 
  -6   6   1      490.10      573.92     41.79 o 
  -5   6   1        0.88       -1.89     21.05 o 
  -4   6   1      440.69      466.11     31.99 o 
  -3   6   1      139.40      165.61     28.82 o 
  -2   6   1      161.63      166.67     23.31 o 
  -1   6   1        0.85       29.75     37.36 o 
   0   6   1      138.28      187.53     34.55 o 
   1   6   1      345.10      382.17     31.50 o 
   2   6   1      209.44      272.47     44.10 o 
   3   6   1       16.74       15.39     19.20 o 
   4   6   1      293.00      344.41     32.18 o 
   5   6   1      403.64      414.57     36.50 o 
   6   6   1       50.38       81.05     27.59 o 
   7   6   1       28.44       77.05     29.24 o 
   8   6   1       39.13        0.66     29.08 o 
   9   6   1        0.35      -24.89     28.73 o 
  10   6   1      106.73      130.91     53.05 o 
  11   6   1        9.30       43.23     36.69 o 
 -10   7   1        1.72       27.13     46.96 o 
  -9   7   1       95.68      157.61     55.20 o 
  -8   7   1        3.88       11.28     40.32 o 
  -7   7   1       94.19      103.39     43.92 o 
  -6   7   1       13.60       -4.10     27.70 o 
  -5   7   1       64.07      134.83     32.85 o 
  -4   7   1      250.74      288.33     36.97 o 
  -3   7   1      108.21      209.74     34.66 o 
  -2   7   1      236.65      192.38     33.54 o 
  -1   7   1        0.14       10.81     26.14 o 
   0   7   1       70.89       40.22     27.59 o 
   1   7   1       94.61       61.97     28.14 o 
   2   7   1       16.62       -5.02     26.20 o 
   3   7   1       85.49      135.41     61.55 o 
   4   7   1        2.64        0.41     27.89 o 
   5   7   1       62.63      127.81     63.19 o 
   6   7   1       20.19       30.31     32.85 o 
   7   7   1       55.49       59.78     35.34 o 
   8   7   1        0.73       21.85     70.53 o 
   9   7   1       83.59      107.74     53.35 o 
  10   7   1        0.70       27.41     55.01 o 
  -8   8   1      144.87      123.58     52.41 o 
  -7   8   1        0.07      -26.72     42.08 o 
  -6   8   1       43.16       33.99     42.64 o 
  -5   8   1       15.47       37.43     40.57 o 
  -4   8   1      105.35      122.20     89.26 o 
  -3   8   1        6.39       66.49     39.78 o 
  -2   8   1       78.61      143.13     59.93 o 
  -1   8   1       11.17       60.06     39.66 o 
   0   8   1        5.22      119.94     58.61 o 
   1   8   1        6.89       48.68     40.24 o 
   2   8   1      244.99      355.27     53.11 o 
   3   8   1      278.11      329.02     53.62 o 
   4   8   1       20.65       31.61     41.41 o 
   5   8   1        0.11      -13.81     41.10 o 
   6   8   1      115.34      132.98     49.66 o 
   7   8   1        4.57      -24.75     46.88 o 
   8   8   1       29.23       14.77     52.46 o 
  -5   9   1       71.66       87.19     48.56 o 
  -4   9   1       32.59       27.55     53.49 o 
  -3   9   1       49.72      101.28     52.07 o 
  -2   9   1      101.68      160.92     49.02 o 
  -1   9   1      515.38      639.24     56.00 o 
   0   9   1      162.93      327.01     95.77 o 
   1   9   1       57.45      143.78     47.62 o 
   2   9   1       68.99       86.28     70.16 o 
   3   9   1        1.14       37.87     47.59 o 
   4   9   1       62.36       27.61     69.28 o 
 -16   0   2       85.67      151.29     94.94 o 
 -15   0   2      722.80      873.27    112.22 o 
 -14   0   2       27.95       68.10     72.61 o 
 -13   0   2        3.71      -43.92     55.62 o 
 -12   0   2      141.54       56.35     52.49 o 
 -11   0   2     2896.36     2670.67    202.06 o 
 -10   0   2      383.95      419.35     72.71 o 
  -9   0   2      470.30      431.88     60.27 o 
  -8   0   2      456.96      508.46     64.82 o 
  -7   0   2      961.44     1029.11     90.87 o 
  -6   0   2       87.34      135.66     24.82 o 
  -5   0   2      698.71      773.24     84.56 o 
  -4   0   2     1117.78     1013.52     42.21 o 
  -3   0   2     1482.49     1817.28     65.93 o 
  -2   0   2    28855.98    38314.79   1269.55 o 
  -1   0   2      634.16      761.75     39.06 o 
   0   0   2     4873.50     5523.22    334.50 o 
   1   0   2      294.74      214.25     28.10 o 
   2   0   2      186.80      134.79     31.33 o 
   3   0   2      253.12      262.72     42.94 o 
   4   0   2       15.83       73.00     27.61 o 
   5   0   2      423.25      349.09     49.11 o 
   6   0   2      873.30      705.72     70.11 o 
   7   0   2      116.43       47.20     39.61 o 
   8   0   2     4612.46     4574.70    309.19 o 
   9   0   2     4100.25     3456.24    247.06 o 
  10   0   2      829.69      698.23     92.54 o 
  11   0   2     1490.82     1352.05    131.85 o 
  12   0   2       51.48       67.08     67.27 o 
  13   0   2     1193.90     1502.41    155.06 o 
  14   0   2      361.95      328.48    102.28 o 
 -16   1   2       26.60       -8.80     55.64 o 
 -15   1   2       48.15      -21.36     46.58 o 
 -14   1   2      264.57      284.86     59.01 o 
 -13   1   2       87.83       90.75     41.93 o 
 -12   1   2      544.35      644.43     67.65 o 
 -11   1   2       40.44       57.15     37.48 o 
 -10   1   2     1257.71     1124.37     62.83 o 
  -9   1   2       12.66       18.65     23.35 o 
  -8   1   2      386.64      414.37     34.98 o 
  -7   1   2      757.14      694.65     40.21 o 
  -6   1   2      157.90      240.37     25.63 o 
  -5   1   2       82.27       76.82     14.11 o 
  -4   1   2      152.33      254.19     17.64 o 
  -3   1   2     6304.26     7479.33    219.75 o 
  -2   1   2       13.62       14.23      7.91 o 
  -1   1   2     4690.73     5507.79    320.89 o 
   0   1   2       50.63       39.86      8.54 o 
   1   1   2    37851.18    36748.57   2024.11 o 
   2   1   2      208.48      270.78     22.09 o 
   3   1   2     1048.53     1147.90     66.54 o 
   4   1   2      217.71      177.76     23.28 o 
   5   1   2     4627.32     4194.62    151.30 o 
   6   1   2      300.73      276.58     53.12 o 
   7   1   2      736.78      586.99     51.39 o 
   8   1   2     1618.61     1534.25     92.85 o 
   9   1   2     1082.11      874.86     66.83 o 
  10   1   2      895.66      818.16     68.60 o 
  11   1   2      577.78      551.27     69.11 o 
  12   1   2      367.35      518.30     73.72 o 
  13   1   2        1.09      -22.15     48.36 o 
  14   1   2      162.11      217.71     61.98 o 
 -15   2   2        8.76      -38.80     50.44 o 
 -14   2   2       52.04      -18.33     45.88 o 
 -13   2   2        1.00      -67.49     44.99 o 
 -12   2   2      339.18      399.45     49.23 o 
 -11   2   2     1470.58     1445.43     74.45 o 
 -10   2   2      176.63      181.82     32.78 o 
  -9   2   2       46.44        7.57     22.69 o 
  -8   2   2      986.03      943.61     51.04 o 
  -7   2   2      145.96      159.15     21.47 o 
  -6   2   2      354.77      321.56     24.66 o 
  -5   2   2      366.74      405.64     26.58 o 
  -4   2   2      188.56      238.08     24.33 o 
  -3   2   2     3394.00     3162.27     93.37 o 
  -2   2   2     3110.94     3093.63     90.03 o 
  -1   2   2      110.41      102.96     11.89 o 
   0   2   2      427.72      303.47     15.36 o 
   1   2   2    11626.71    11226.46    315.28 o 
   2   2   2    15888.08    16184.63    677.84 o 
   3   2   2      265.80      245.81     23.95 o 
   4   2   2     3103.98     3032.51    112.78 o 
   5   2   2      414.90      412.80     35.82 o 
   6   2   2       11.48       -8.88     19.33 o 
   7   2   2      158.98      144.18     30.08 o 
   8   2   2      490.18      515.25     45.54 o 
   9   2   2      881.43      853.67     54.36 o 
  10   2   2        0.09      -36.38     36.36 o 
  11   2   2       39.94       42.28     41.55 o 
  12   2   2        0.62      -10.27     41.42 o 
  13   2   2        7.71      -16.93     48.04 o 
  14   2   2        4.64      -10.45     49.41 o 
 -15   3   2       18.95      -47.26     49.56 o 
 -14   3   2       54.64       19.41     51.82 o 
 -13   3   2       16.14      -13.35     37.42 o 
 -12   3   2       78.13       68.08     37.64 o 
 -11   3   2      550.13      611.53     57.93 o 
 -10   3   2      144.81      148.25     36.32 o 
  -9   3   2        1.78      -32.94     22.61 o 
  -8   3   2       32.11       25.77     24.29 o 
  -7   3   2       11.12       20.22     21.66 o 
  -6   3   2       49.78       57.63     17.33 o 
  -5   3   2      153.00      229.15     42.48 o 
  -4   3   2      897.05      872.59     34.78 o 
  -3   3   2      559.68      533.63     24.83 o 
  -2   3   2        0.39      -14.59      9.73 o 
  -1   3   2     1731.88     1540.41     49.30 o 
   0   3   2       81.05       89.49     12.32 o 
   1   3   2      844.03      777.63     30.57 o 
   2   3   2      956.77      898.74     62.75 o 
   3   3   2     5408.23     5663.83    314.00 o 
   4   3   2     1911.72     1876.25     64.54 o 
   5   3   2      140.29      222.58     37.42 o 
   6   3   2       20.46      118.92     26.66 o 
   7   3   2       10.02       16.03     25.08 o 
   8   3   2      163.97      176.71     33.15 o 
   9   3   2       41.33       14.31     29.85 o 
  10   3   2      226.67      196.00     41.62 o 
  11   3   2       84.02      117.29     39.57 o 
  12   3   2        1.32        7.61     45.98 o 
  13   3   2      197.80      203.60     62.09 o 
  14   3   2        0.23      -45.48     65.66 o 
 -14   4   2        2.03       14.93     57.77 o 
 -13   4   2       41.52       62.31     42.75 o 
 -12   4   2        5.08      -43.11     32.14 o 
 -11   4   2        7.76      -22.03     32.49 o 
 -10   4   2      269.16      289.60     44.91 o 
  -9   4   2       84.49      101.69     33.22 o 
  -8   4   2        8.36      -28.06     22.86 o 
  -7   4   2        5.95        7.76     19.50 o 
  -6   4   2       33.35       26.35     20.30 o 
  -5   4   2      253.64      269.85     25.12 o 
  -4   4   2      341.16      368.24     24.07 o 
  -3   4   2        5.42      -19.91     14.35 o 
  -2   4   2       64.70       77.11     14.92 o 
  -1   4   2      104.15      111.92     15.74 o 
   0   4   2      179.46      211.48     17.82 o 
   1   4   2       29.99       26.09     13.57 o 
   2   4   2      510.44      496.15     28.74 o 
   3   4   2      533.82      464.98     30.63 o 
   4   4   2     2653.74     2409.30     88.86 o 
   5   4   2       24.67       50.10     21.76 o 
   6   4   2      700.20      610.48     38.23 o 
   7   4   2      148.61      145.15     29.79 o 
   8   4   2       61.16       54.62     34.61 o 
   9   4   2        6.32       44.26     32.84 o 
  10   4   2      137.87      106.18     37.50 o 
  11   4   2       50.54       49.17     37.69 o 
  12   4   2      156.24      177.99     47.81 o 
  13   4   2        0.08       21.91     51.66 o 
 -13   5   2       17.49       50.52     42.20 o 
 -12   5   2       36.62      116.35     34.71 o 
 -11   5   2      252.06      175.53     34.76 o 
 -10   5   2        0.78       15.09     25.54 o 
  -9   5   2        0.35        3.36     27.32 o 
  -8   5   2      256.60      325.22     34.16 o 
  -7   5   2      307.47      295.47     32.74 o 
  -6   5   2      397.90      419.74     36.59 o 
  -5   5   2      505.21      508.53     30.41 o 
  -4   5   2       15.29        6.90     17.18 o 
  -3   5   2     1246.41     1079.24     61.77 o 
  -2   5   2        3.47       18.87     16.09 o 
  -1   5   2     2541.98     2280.93     73.85 o 
   0   5   2        7.79      -21.93     14.62 o 
   1   5   2      729.30      623.45     30.53 o 
   2   5   2       51.23       49.00     17.71 o 
   3   5   2      150.29      133.85     21.74 o 
   4   5   2      753.37      655.43     35.63 o 
   5   5   2      371.29      468.72     36.28 o 
   6   5   2      650.69      642.71     38.17 o 
   7   5   2      271.34      270.87     37.96 o 
   8   5   2      468.52      506.67     43.41 o 
   9   5   2       84.54       74.22     38.41 o 
  10   5   2      221.54      276.76     46.38 o 
  11   5   2       20.74       61.94     32.87 o 
  12   5   2      264.27      346.32     53.34 o 
 -12   6   2        0.80       50.72     38.69 o 
 -11   6   2      175.52      217.31     44.56 o 
 -10   6   2       17.25      -23.96     33.78 o 
  -9   6   2      153.56      146.52     37.75 o 
  -8   6   2      506.31      528.57     46.65 o 
  -7   6   2       22.29       91.03     31.58 o 
  -6   6   2      224.30      317.18     38.25 o 
  -5   6   2        2.84       -7.50     24.47 o 
  -4   6   2      759.47      751.51     42.70 o 
  -3   6   2        1.88       18.81     22.87 o 
  -2   6   2     1321.33     1210.32     55.22 o 
  -1   6   2       34.63       98.89     28.68 o 
   0   6   2     1574.81     1341.58     90.65 o 
   1   6   2       80.40      126.36     27.32 o 
   2   6   2     1117.23     1003.06     98.41 o 
   3   6   2       35.68       25.15     25.52 o 
   4   6   2      422.90      524.95     65.65 o 
   5   6   2      146.47      178.21     35.58 o 
   6   6   2       12.93       -7.76     29.75 o 
   7   6   2      681.66      737.53     55.94 o 
   8   6   2       40.04       14.23     43.26 o 
   9   6   2      250.93      348.82     49.97 o 
  10   6   2       19.41        1.77     41.81 o 
  11   6   2      157.79      321.77     66.68 o 
 -11   7   2       11.57       41.41     38.93 o 
 -10   7   2       80.90       69.12     38.61 o 
  -9   7   2       54.53       66.49     35.27 o 
  -8   7   2      215.86      268.30     41.82 o 
  -7   7   2       54.21      114.35     33.87 o 
  -6   7   2       15.41       58.62     30.89 o 
  -5   7   2      577.02      647.64     48.86 o 
  -4   7   2      145.80      128.02     31.87 o 
  -3   7   2      363.15      428.26     42.45 o 
  -2   7   2        0.20        1.78     26.01 o 
  -1   7   2      304.41      357.75     39.49 o 
   0   7   2       44.50       55.09     28.59 o 
   1   7   2      651.23      601.38     43.10 o 
   2   7   2       14.35        4.23     27.21 o 
   3   7   2      190.57      195.83     33.89 o 
   4   7   2       38.03       58.02     31.81 o 
   5   7   2      141.97      186.50     38.16 o 
   6   7   2      153.26      181.38     41.47 o 
   7   7   2       38.93       43.58     38.43 o 
   8   7   2      171.64      176.50     46.01 o 
   9   7   2       15.10       43.15     41.63 o 
  -8   8   2        2.73       22.62     63.11 o 
  -7   8   2        0.41      -53.08     38.90 o 
  -6   8   2       20.49       52.50     41.61 o 
  -5   8   2       73.03       83.68     43.01 o 
  -4   8   2       98.21       62.85     42.39 o 
  -3   8   2       24.05        5.91     39.75 o 
  -2   8   2      227.12      263.27     85.53 o 
  -1   8   2       62.72       54.33     40.67 o 
   0   8   2       21.53       60.09     40.63 o 
   1   8   2        3.97       25.75     40.22 o 
   2   8   2        0.43       22.28     40.20 o 
   3   8   2      112.31       67.60     42.70 o 
   4   8   2      138.04      195.41     51.83 o 
   5   8   2        8.87        1.52     45.00 o 
   6   8   2       33.89       86.65     49.80 o 
   7   8   2        0.17      -14.27     49.19 o 
  -5   9   2        3.57       -9.11     62.67 o 
  -4   9   2        3.03       -4.16     65.22 o 
  -3   9   2        0.30      -19.61     59.73 o 
  -2   9   2       30.06       29.58     45.75 o 
  -1   9   2       22.45      233.00     50.38 o 
   0   9   2       13.17       54.57     46.19 o 
   1   9   2       90.81      179.66     51.88 o 
   2   9   2        1.58       29.80     46.31 o 
   3   9   2        5.02      -55.44     44.87 o 
   4   9   2        7.20      -32.80     47.54 o 
 -16   1   3      139.65       54.67     57.15 o 
 -15   1   3       29.31       15.55     50.43 o 
 -14   1   3       14.96      -15.79     43.01 o 
 -13   1   3      164.53       87.60     43.52 o 
 -12   1   3       10.58       31.17     37.22 o 
 -11   1   3      604.66      621.62     51.42 o 
 -10   1   3       32.80       80.15     30.79 o 
  -9   1   3       48.06       31.87     24.02 o 
  -8   1   3      283.87      293.26     37.51 o 
  -7   1   3     1275.49     1493.31     55.28 o 
  -6   1   3      354.14      345.35     33.94 o 
  -5   1   3     1088.54     1255.06     45.02 o 
  -4   1   3      755.82      716.69     26.22 o 
  -3   1   3     3384.24     4353.86    136.90 o 
  -2   1   3        0.14        8.30     10.78 o 
  -1   1   3       49.65      100.66     18.33 o 
   0   1   3      121.39      179.18     17.68 o 
   1   1   3      430.83      399.49     20.60 o 
   2   1   3     2327.53     1836.75     98.51 o 
   3   1   3       58.85       45.43     20.83 o 
   4   1   3      245.59      228.44     29.90 o 
   5   1   3     3028.72     2804.77    139.93 o 
   6   1   3       22.63       10.84     23.35 o 
   7   1   3     3972.64     3980.13    193.11 o 
   8   1   3       99.20       82.84     32.44 o 
   9   1   3      613.93      583.09     65.39 o 
  10   1   3      259.20      373.46     95.45 o 
  11   1   3       80.53       76.81     44.63 o 
  12   1   3      115.08      172.11     53.93 o 
  13   1   3       37.83      -12.21     50.17 o 
  14   1   3      110.17      170.26     67.06 o 
 -16   2   3       32.75        2.63     53.72 o 
 -15   2   3       21.32      -46.47     43.44 o 
 -14   2   3        0.65      -61.82     41.22 o 
 -13   2   3      130.37      148.19     42.93 o 
 -12   2   3       45.46       62.78     34.78 o 
 -11   2   3        1.06       -4.70     30.03 o 
 -10   2   3       37.28       34.59     27.93 o 
  -9   2   3       78.60       35.31     26.27 o 
  -8   2   3      288.76      384.71     31.13 o 
  -7   2   3      313.27      323.31     33.88 o 
  -6   2   3      838.66      801.54     39.80 o 
  -5   2   3      559.30      509.42     25.04 o 
  -4   2   3       27.74       60.48     12.85 o 
  -3   2   3     1139.63      940.14     38.56 o 
  -2   2   3       34.03       21.19      7.42 o 
  -1   2   3        6.82       26.77     28.52 o 
   0   2   3      233.23      284.44     26.17 o 
   1   2   3     2396.11     2374.04     65.34 o 
   2   2   3     3001.89     2690.00    145.17 o 
   3   2   3        6.30       41.28     16.33 o 
   4   2   3     7493.33     7035.75    309.20 o 
   5   2   3      474.60      485.27     39.14 o 
   6   2   3      462.49      378.78     37.54 o 
   7   2   3      308.36      326.91     38.16 o 
   8   2   3      498.31      480.11     69.57 o 
   9   2   3       23.55       -0.71     33.26 o 
  10   2   3      355.81      352.26     60.55 o 
  11   2   3      398.86      421.48     67.76 o 
  12   2   3       58.48       27.87     44.81 o 
  13   2   3      459.11      602.32     87.97 o 
  14   2   3        0.06       64.91     58.99 o 
 -15   3   3       60.68       70.60     48.05 o 
 -14   3   3      129.30      135.53     48.38 o 
 -13   3   3       40.61        7.11     36.99 o 
 -12   3   3      267.21      267.26     45.05 o 
 -11   3   3      576.01      643.92     58.62 o 
 -10   3   3       15.19      -15.89     25.27 o 
  -9   3   3      283.02      259.64     36.78 o 
  -8   3   3      892.69      780.05     46.04 o 
  -7   3   3      515.08      529.04     38.77 o 
  -6   3   3     1653.82     1380.25     60.85 o 
  -5   3   3     3938.07     3822.64    123.59 o 
  -4   3   3      118.27      133.31     19.47 o 
  -3   3   3      598.49      490.67     23.06 o 
  -2   3   3      109.26       98.77     13.03 o 
  -1   3   3      541.25      462.11     20.77 o 
   0   3   3        2.79       -8.74      8.54 o 
   1   3   3     7819.37     7263.61    264.51 o 
   2   3   3     1070.23     1089.55     41.14 o 
   3   3   3     6948.91     6220.38    200.74 o 
   4   3   3      263.88      319.31     27.01 o 
   5   3   3      735.57      584.67     44.75 o 
   6   3   3      898.29      734.05     81.07 o 
   7   3   3      378.99      423.30     42.58 o 
   8   3   3      355.14      385.80     44.24 o 
   9   3   3        5.15      -23.52     33.20 o 
  10   3   3      242.24      296.51     47.64 o 
  11   3   3       31.27      -40.62     41.60 o 
  12   3   3      178.95      258.59     62.41 o 
  13   3   3      120.46      117.58     54.61 o 
 -14   4   3       55.24       69.27     50.23 o 
 -13   4   3      135.77      194.23     56.04 o 
 -12   4   3       53.53      -21.41     33.25 o 
 -11   4   3      212.37      193.85     40.50 o 
 -10   4   3       15.91       18.87     32.72 o 
  -9   4   3     1193.87     1025.85     57.64 o 
  -8   4   3       88.97       81.78     23.87 o 
  -7   4   3      962.48      721.19     36.18 o 
  -6   4   3     1637.01     1353.24     45.64 o 
  -5   4   3     1132.39     1063.34     41.67 o 
  -4   4   3     1268.27     1114.35     42.31 o 
  -3   4   3      560.94      492.09     25.07 o 
  -2   4   3     4225.01     3632.33    109.30 o 
  -1   4   3     1642.90     1383.26     47.97 o 
   0   4   3      692.77      480.56     29.11 o 
   1   4   3      589.99      551.65     32.74 o 
   2   4   3       22.54        4.22     13.69 o 
   3   4   3     4952.95     4655.76    179.45 o 
   4   4   3     4276.85     4158.18    181.26 o 
   5   4   3      919.16      747.94     38.65 o 
   6   4   3      714.56      601.76     37.22 o 
   7   4   3      231.19      253.44     33.85 o 
   8   4   3       52.24       64.59     31.25 o 
   9   4   3      217.88      268.15     44.13 o 
  10   4   3       14.98        6.76     38.61 o 
  11   4   3      285.98      389.67     53.48 o 
  12   4   3        9.53       17.91     49.06 o 
  13   4   3      147.59      299.48    127.84 o 
 -14   5   3       23.37       67.27     41.07 o 
 -13   5   3        6.62       -7.14     37.58 o 
 -12   5   3       59.94       66.30     31.86 o 
 -11   5   3        0.43      -21.59     25.98 o 
 -10   5   3      115.90      137.48     31.08 o 
  -9   5   3      921.05      746.54     41.74 o 
  -8   5   3      774.76      700.12     38.70 o 
  -7   5   3       78.78       80.67     23.08 o 
  -6   5   3     1350.78     1287.59     51.19 o 
  -5   5   3      649.69      516.99     30.69 o 
  -4   5   3      131.00      131.89     21.69 o 
  -3   5   3      326.73      385.91     26.72 o 
  -2   5   3      165.31      145.95     20.21 o 
  -1   5   3       57.85       37.30     23.31 o 
   0   5   3        0.60      -23.34     15.56 o 
   1   5   3     1002.17      786.56     35.00 o 
   2   5   3      265.35      267.52     24.82 o 
   3   5   3      198.88      241.70     25.27 o 
   4   5   3      415.37      413.43     32.49 o 
   5   5   3       13.93       23.08     22.62 o 
   6   5   3     1342.69     1231.57     66.80 o 
   7   5   3      119.55      140.19     31.42 o 
   8   5   3      103.91      148.65     33.61 o 
   9   5   3       10.19       10.92     31.66 o 
  10   5   3       59.06      105.07     44.74 o 
  11   5   3       20.94       24.01     36.08 o 
  12   5   3       65.42      194.07     50.15 o 
 -12   6   3        0.02       46.18     38.42 o 
 -11   6   3        1.39       50.47     36.57 o 
 -10   6   3        5.16        1.08     32.72 o 
  -9   6   3        1.51       36.67     32.70 o 
  -8   6   3       42.65       38.18     40.99 o 
  -7   6   3      175.43      234.02     36.41 o 
  -6   6   3      426.64      456.93     42.46 o 
  -5   6   3      119.03      134.88     29.96 o 
  -4   6   3        5.26        8.91     24.10 o 
  -3   6   3       10.85       16.58     23.63 o 
  -2   6   3        0.07       24.89     34.89 o 
  -1   6   3        2.86       36.07     24.25 o 
   0   6   3        4.70       46.48     34.45 o 
   1   6   3      204.47      232.05     34.72 o 
   2   6   3      178.45      204.61     31.53 o 
   3   6   3        6.43      -26.59     25.02 o 
   4   6   3      460.23      535.50     61.85 o 
   5   6   3       17.86       22.71     31.06 o 
   6   6   3       58.19      112.99     36.02 o 
   7   6   3      119.91      185.30     43.02 o 
   8   6   3       60.43       80.63     41.36 o 
   9   6   3        6.31      -32.13     36.72 o 
  10   6   3        6.86       22.51     42.46 o 
 -11   7   3       19.59       -1.58     48.58 o 
 -10   7   3       14.63       57.94     48.21 o 
  -9   7   3       62.94       67.40     43.52 o 
  -8   7   3      187.23      262.11     40.41 o 
  -7   7   3      193.00      300.88     42.93 o 
  -6   7   3       45.06       59.64     30.06 o 
  -5   7   3       54.16       39.23     36.74 o 
  -4   7   3        0.17      -39.59     26.75 o 
  -3   7   3        3.98       24.68     28.10 o 
  -2   7   3       70.42       42.18     28.68 o 
  -1   7   3      194.93      165.73     32.94 o 
   0   7   3       14.98       14.29     28.70 o 
   1   7   3       18.69       32.64     37.19 o 
   2   7   3      111.34      133.53     33.86 o 
   3   7   3        0.51       -0.05     27.78 o 
   4   7   3       41.93       70.26     34.40 o 
   5   7   3       84.25       18.15     32.85 o 
   6   7   3      111.45       85.42     38.48 o 
   7   7   3       80.98      136.47     42.96 o 
   8   7   3       47.30       14.19     41.00 o 
   9   7   3        6.54       -3.48     41.76 o 
  -9   8   3       92.97       93.52     67.52 o 
  -8   8   3       30.85       19.68     61.59 o 
  -7   8   3       33.96      -21.10     55.08 o 
  -6   8   3       48.69       68.50     58.70 o 
  -5   8   3       60.50      150.41     63.70 o 
  -4   8   3      117.18      173.58     54.42 o 
  -3   8   3        0.45      -55.39     37.44 o 
  -2   8   3       32.32       17.55     38.65 o 
  -1   8   3        0.02      -34.40     38.28 o 
   0   8   3       66.59       64.09     42.86 o 
   1   8   3      106.41      137.62     47.36 o 
   2   8   3      153.61      192.86     49.93 o 
   3   8   3        5.81        3.69     42.77 o 
   4   8   3      134.21      154.83     50.73 o 
   5   8   3       35.02       28.05     48.70 o 
   6   8   3       61.01       21.35     51.77 o 
   7   8   3        3.67      -28.15     72.71 o 
  -5   9   3       23.03       13.61     63.31 o 
  -4   9   3       14.62       22.72     66.29 o 
  -3   9   3       42.84      -34.96     63.36 o 
  -2   9   3        2.46       72.46     69.72 o 
  -1   9   3      146.09      242.60     82.30 o 
   0   9   3        6.99       53.02     77.02 o 
   1   9   3       29.19       81.57     79.61 o 
   2   9   3       80.47        5.04     78.78 o 
   3   9   3      108.72       90.78     58.21 o 
 -16   0   4        1.22      -15.81     69.57 o 
 -15   0   4      230.05      240.40     88.57 o 
 -14   0   4       35.85      -12.78     60.17 o 
 -13   0   4      576.36      572.40     83.14 o 
 -12   0   4      168.65      157.02     66.83 o 
 -11   0   4      333.10      312.32     67.27 o 
 -10   0   4      167.27      170.33     54.25 o 
  -9   0   4      952.52     1040.66     97.04 o 
  -8   0   4     4188.09     4268.78    184.74 o 
  -7   0   4      300.19      350.26     30.13 o 
  -6   0   4       52.44       39.72     16.78 o 
  -5   0   4      275.74      294.72     28.34 o 
  -4   0   4      176.85      165.92     21.79 o 
  -3   0   4     2131.72     2197.66     78.63 o 
  -2   0   4    22879.88    30425.46   1005.15 o 
  -1   0   4     1357.79     1232.67     54.82 o 
   0   0   4     7476.61     7727.24    469.73 o 
   1   0   4      213.39      239.17     37.11 o 
   2   0   4     1220.75     1490.61    107.52 o 
   3   0   4        0.93        4.95     24.48 o 
   4   0   4       32.19       14.54     28.79 o 
   5   0   4       39.24       29.82     33.44 o 
   6   0   4     7023.14     7667.66    489.31 o 
   7   0   4      561.56      506.55     73.25 o 
   8   0   4      400.42      413.82     75.45 o 
   9   0   4     1545.18     1548.73    143.85 o 
  10   0   4      181.03      177.73     75.25 o 
  11   0   4      168.59      220.42     76.18 o 
  12   0   4       75.40       59.78     73.78 o 
  13   0   4       52.36      115.45     89.94 o 
  14   0   4        2.79      -24.38     86.95 o 
 -16   1   4       18.27      -28.41     51.57 o 
 -15   1   4        2.67      -65.79     43.86 o 
 -14   1   4      283.46      363.50     63.41 o 
 -13   1   4      125.69      117.65     49.24 o 
 -12   1   4      469.27      542.68     65.88 o 
 -11   1   4      115.14      111.68     36.26 o 
 -10   1   4     1913.32     1951.79     85.92 o 
  -9   1   4      448.37      498.84     37.55 o 
  -8   1   4      213.28      270.04     27.41 o 
  -7   1   4        1.20      -17.04     14.84 o 
  -6   1   4     1274.68     1268.69     47.30 o 
  -5   1   4      245.49      336.27     27.75 o 
  -4   1   4      382.66      345.15     17.97 o 
  -3   1   4     2048.06     2310.41     65.65 o 
  -2   1   4     1854.92     2055.67    153.88 o 
  -1   1   4      933.43      961.10    109.05 o 
   0   1   4      231.06      252.27     17.62 o 
   1   1   4     2153.78     1924.23     89.68 o 
   2   1   4      199.42      233.02     33.93 o 
   3   1   4     1241.30      840.64     87.93 o 
   4   1   4        7.44      -12.88     50.72 o 
   5   1   4      182.39      259.67     37.97 o 
   6   1   4      902.00      771.11     57.41 o 
   7   1   4      573.65      500.67     78.09 o 
   8   1   4      400.16      507.11     60.72 o 
   9   1   4      924.38      899.31     75.68 o 
  10   1   4      917.22      998.50     82.17 o 
  11   1   4       23.53       58.39     50.02 o 
  12   1   4      208.67      298.24     67.27 o 
  13   1   4        8.28       41.17     56.48 o 
 -16   2   4        1.76      -68.91     45.94 o 
 -15   2   4       11.42      -67.14     44.76 o 
 -14   2   4      119.94      117.32     43.12 o 
 -13   2   4      555.01      576.28     66.89 o 
 -12   2   4      215.51      187.61     41.30 o 
 -11   2   4      429.00      468.04     49.55 o 
 -10   2   4      127.86      141.51     32.89 o 
  -9   2   4     1024.01      958.71     52.47 o 
  -8   2   4      926.17      929.04     67.68 o 
  -7   2   4      220.08      229.23     23.93 o 
  -6   2   4     1888.18     2020.38    101.23 o 
  -5   2   4        1.13       -4.97     12.64 o 
  -4   2   4      541.52      515.71     24.88 o 
  -3   2   4     1616.22     1501.86     66.69 o 
  -2   2   4     1257.63     1207.49     79.85 o 
  -1   2   4      793.66      740.14     72.77 o 
   0   2   4     2123.31     1871.89    113.52 o 
   1   2   4      292.15      280.94     16.41 o 
   2   2   4      983.91      859.23     30.77 o 
   3   2   4      433.92      533.87     88.81 o 
   4   2   4      469.34      578.44     54.22 o 
   5   2   4      184.81      180.37     27.95 o 
   6   2   4      121.27      100.26     26.48 o 
   7   2   4      238.21      265.22     46.12 o 
   8   2   4       41.75       45.31     33.97 o 
   9   2   4      323.75      373.79     60.90 o 
  10   2   4       54.76       27.63     41.63 o 
  11   2   4      148.38      182.92     57.80 o 
  12   2   4        6.28        8.94     46.53 o 
  13   2   4       41.42       63.21     58.22 o 
 -15   3   4       76.32       67.47     53.73 o 
 -14   3   4       68.64       41.59     46.30 o 
 -13   3   4        0.92        6.61     36.62 o 
 -12   3   4       20.41      -21.91     32.87 o 
 -11   3   4        3.87      -27.10     29.72 o 
 -10   3   4      467.49      458.46     47.20 o 
  -9   3   4        0.24      -30.54     21.98 o 
  -8   3   4       28.49       22.73     18.60 o 
  -7   3   4        0.31      -19.81     16.05 o 
  -6   3   4       42.70       84.02     18.67 o 
  -5   3   4      985.76      994.85     49.80 o 
  -4   3   4      329.80      333.92     20.34 o 
  -3   3   4     1804.44     1650.03     54.59 o 
  -2   3   4        6.24      -15.39     13.60 o 
  -1   3   4     2146.01     2154.65     92.46 o 
   0   3   4      618.09      481.42     38.20 o 
   1   3   4        2.77       -0.35     10.39 o 
   2   3   4      897.66      865.02     35.65 o 
   3   3   4      136.40      125.88     19.05 o 
   4   3   4      392.37      435.02     30.88 o 
   5   3   4      182.33      251.84     34.89 o 
   6   3   4        3.10       -3.47     23.47 o 
   7   3   4      119.68      147.03     31.77 o 
   8   3   4       16.14        2.51     28.79 o 
   9   3   4       48.47       -8.27     28.86 o 
  10   3   4      113.48      142.32     48.69 o 
  11   3   4       44.78      -10.32     39.74 o 
  12   3   4        9.13       12.66     52.05 o 
  13   3   4       16.16      -49.56     69.87 o 
 -15   4   4       55.59       31.06     44.90 o 
 -14   4   4       12.08       16.83     39.46 o 
 -13   4   4        4.51       -9.13     37.67 o 
 -12   4   4        1.34       -1.36     34.15 o 
 -11   4   4        0.13      -14.17     31.85 o 
 -10   4   4      151.97      164.46     36.21 o 
  -9   4   4        0.13       -2.16     25.01 o 
  -8   4   4      136.33      130.98     24.20 o 
  -7   4   4      122.55      136.42     23.66 o 
  -6   4   4       86.03      106.30     18.52 o 
  -5   4   4       49.99       91.00     17.51 o 
  -4   4   4      247.43      253.38     21.52 o 
  -3   4   4       53.47       43.50     17.51 o 
  -2   4   4      544.10      472.33     45.50 o 
  -1   4   4      116.16      108.38     13.84 o 
   0   4   4        1.35       -0.46     10.19 o 
   1   4   4       61.65       46.46     13.88 o 
   2   4   4      210.73      238.65     30.26 o 
   3   4   4      420.32      580.32     79.92 o 
   4   4   4      106.09      118.45     22.02 o 
   5   4   4        0.38      -10.66     19.49 o 
   6   4   4        8.55       -2.27     22.53 o 
   7   4   4       38.78       35.97     26.19 o 
   8   4   4       31.29       -6.39     30.02 o 
   9   4   4        0.70      -12.02     29.33 o 
  10   4   4       40.32       32.38     36.42 o 
  11   4   4        4.13      -36.77     37.29 o 
  12   4   4       75.10       27.30     51.50 o 
 -14   5   4      106.22      171.83     97.85 o 
 -13   5   4       13.20      -44.23     48.75 o 
 -12   5   4      215.02      283.50     45.71 o 
 -11   5   4       47.28       17.09     33.89 o 
 -10   5   4      377.40      515.28     73.66 o 
  -9   5   4      263.01      347.28     79.11 o 
  -8   5   4        3.78       20.79     28.31 o 
  -7   5   4       35.73       43.61     26.47 o 
  -6   5   4      654.59      541.26     36.21 o 
  -5   5   4      553.94      486.99     33.75 o 
  -4   5   4      168.67      159.74     26.24 o 
  -3   5   4     1883.54     1722.00     68.46 o 
  -2   5   4      317.84      324.62     32.01 o 
  -1   5   4      286.90      291.87     31.56 o 
   0   5   4        1.95      -27.58     18.39 o 
   1   5   4       59.58       47.48     21.62 o 
   2   5   4       95.79      121.96     26.29 o 
   3   5   4      327.28      354.07     36.80 o 
   4   5   4      375.13      378.03     40.90 o 
   5   5   4      813.78      749.70     48.89 o 
   6   5   4       31.57      -11.61     30.69 o 
   7   5   4        0.49      -14.89     32.84 o 
   8   5   4      294.33      312.70     50.31 o 
   9   5   4      124.51      133.79     45.34 o 
  10   5   4       93.20      152.50     49.42 o 
  11   5   4        9.15       24.59     71.34 o 
 -12   6   4        1.36        9.54     51.04 o 
 -11   6   4      312.51      293.44     57.85 o 
 -10   6   4        4.08       11.38     39.97 o 
  -9   6   4      679.65      606.09     61.21 o 
  -8   6   4       54.55       92.56     32.70 o 
  -7   6   4      771.03      677.94     43.90 o 
  -6   6   4        2.45      -28.91     24.47 o 
  -5   6   4       69.18       27.18     25.46 o 
  -4   6   4      590.77      635.64     41.75 o 
  -3   6   4       58.60       92.55     27.57 o 
  -2   6   4      770.40      701.13     41.96 o 
  -1   6   4      324.88      442.26     39.64 o 
   0   6   4     1090.84      955.50     61.24 o 
   1   6   4        5.29      -29.98     23.43 o 
   2   6   4      199.84      265.62     35.41 o 
   3   6   4        4.81      -10.90     25.56 o 
   4   6   4       28.18       11.75     28.35 o 
   5   6   4      921.63      795.18     51.68 o 
   6   6   4      485.40      515.60     53.58 o 
   7   6   4      456.18      481.81     54.49 o 
   8   6   4      194.15      152.72     47.93 o 
   9   6   4       74.67      135.25     45.04 o 
  10   6   4       48.08       24.83     43.89 o 
 -11   7   4       13.00       21.98     44.69 o 
 -10   7   4      234.59      210.54     55.55 o 
  -9   7   4        1.69       15.75     40.02 o 
  -8   7   4        9.30       41.93     38.98 o 
  -7   7   4      198.72      326.22     94.57 o 
  -6   7   4      188.60      284.78     49.97 o 
  -5   7   4      107.93      119.80     42.63 o 
  -4   7   4       91.66       64.12     44.33 o 
  -3   7   4      307.85      301.87     39.22 o 
  -2   7   4       78.04      117.16     32.11 o 
  -1   7   4      225.15      267.43     38.42 o 
   0   7   4       41.87       41.88     30.07 o 
   1   7   4      411.28      452.37     46.20 o 
   2   7   4       28.87        7.37     28.56 o 
   3   7   4      477.52      518.76     52.03 o 
   4   7   4      118.99      118.95     36.92 o 
   5   7   4       50.84       51.05     37.33 o 
   6   7   4       65.70       94.02     38.21 o 
   7   7   4       23.75        0.38     37.69 o 
   8   7   4      251.30      314.50     51.46 o 
  -9   8   4        1.04       -5.29     43.34 o 
  -8   8   4        1.77       15.43     50.26 o 
  -7   8   4       15.29       37.81     54.84 o 
  -6   8   4       46.36       68.17     44.39 o 
  -5   8   4       49.03      101.81     45.85 o 
  -4   8   4      241.52      325.16     54.15 o 
  -3   8   4       67.89      136.92     47.32 o 
  -2   8   4       65.16       41.86     69.57 o 
  -1   8   4       14.97      -32.31     39.56 o 
   0   8   4       71.00        2.17     40.28 o 
   1   8   4        0.05      -30.43     36.51 o 
   2   8   4      127.93      114.16     35.93 o 
   3   8   4        5.58      -15.71     32.71 o 
   4   8   4       51.44       63.89     39.16 o 
   5   8   4        0.45      -21.90     37.63 o 
   6   8   4      139.89       99.93     42.98 o 
  -4   9   4        0.14       -3.48     64.29 o 
  -3   9   4        0.84      -14.98     66.68 o 
  -2   9   4        4.32      -15.03     68.30 o 
  -1   9   4       68.58       85.19     75.74 o 
   0   9   4        0.69      -66.05     74.71 o 
   1   9   4        1.18     -105.80     72.22 o 
   2   9   4        0.09      -43.62     71.43 o 
 -16   1   5      135.84       78.01     59.88 o 
 -15   1   5        0.25      -37.87     45.25 o 
 -14   1   5        2.84       -1.90     49.72 o 
 -13   1   5      183.31      164.00     47.07 o 
 -12   1   5        3.66       17.24     36.63 o 
 -11   1   5       16.20       -2.08     26.41 o 
 -10   1   5      410.64      432.93     43.07 o 
  -9   1   5      181.65      276.13     30.50 o 
  -8   1   5      985.98     1000.54     43.37 o 
  -7   1   5       76.72       88.63     18.16 o 
  -6   1   5      212.04      208.14     19.73 o 
  -5   1   5     1062.06     1205.44     40.51 o 
  -4   1   5      236.32      242.86     18.07 o 
  -3   1   5      393.06      521.22     41.98 o 
  -2   1   5      577.54      603.07     30.12 o 
  -1   1   5       49.42       63.73     12.55 o 
   0   1   5       14.61        0.38     10.54 o 
   1   1   5      160.85      160.55     21.26 o 
   2   1   5       90.02       87.63     19.14 o 
   3   1   5      393.65      383.38     35.97 o 
   4   1   5       99.87       60.22     39.02 o 
   5   1   5     1217.86      935.70     64.38 o 
   6   1   5       63.44      100.89     32.99 o 
   7   1   5        6.41       -7.16     27.07 o 
   8   1   5       12.54       39.26     35.45 o 
   9   1   5       13.10       27.36     41.07 o 
  10   1   5        9.59       12.54     44.30 o 
  11   1   5        7.66      -61.02     40.68 o 
  12   1   5        7.11      -21.67     51.62 o 
  13   1   5        1.86      -46.05     54.17 o 
 -16   2   5       19.39       34.55     55.54 o 
 -15   2   5       32.41       -7.55     49.80 o 
 -14   2   5       67.91      113.23     43.94 o 
 -13   2   5      381.06      390.72     52.17 o 
 -12   2   5        1.77        6.33     32.73 o 
 -11   2   5      471.28      546.57     51.81 o 
 -10   2   5      289.07      348.75     34.43 o 
  -9   2   5      487.47      443.02     34.55 o 
  -8   2   5      321.81      427.01     32.54 o 
  -7   2   5     2475.05     2393.89    111.70 o 
  -6   2   5      521.57      630.51     41.63 o 
  -5   2   5      689.79      715.16     36.34 o 
  -4   2   5      199.51      227.77     21.34 o 
  -3   2   5       82.93      105.29     10.19 o 
  -2   2   5       30.91       14.71     14.01 o 
  -1   2   5       66.22       65.29     11.75 o 
   0   2   5      342.32      321.78     18.62 o 
   1   2   5        7.66       -6.57      9.67 o 
   2   2   5     1208.40      946.32     43.31 o 
   3   2   5      104.22       95.05     21.28 o 
   4   2   5      206.90      144.64     23.75 o 
   5   2   5      123.62      135.79     32.23 o 
   6   2   5      128.23      101.01     33.36 o 
   7   2   5       53.92       30.20     31.60 o 
   8   2   5      406.96      344.42     96.60 o 
   9   2   5        0.37      -25.80     36.25 o 
  10   2   5        1.12      -10.93     39.04 o 
  11   2   5      182.00      185.67     59.11 o 
  12   2   5        0.94      -44.00     47.44 o 
  13   2   5       60.17       98.67     65.41 o 
 -15   3   5       42.19       79.04     49.12 o 
 -14   3   5      347.27      373.77    117.48 o 
 -13   3   5        1.26      -16.97     33.01 o 
 -12   3   5      306.73      360.85     49.91 o 
 -11   3   5       74.58       57.28     30.61 o 
 -10   3   5      407.41      411.29     54.72 o 
  -9   3   5      277.83      267.20     30.67 o 
  -8   3   5     1780.12     1587.14     87.37 o 
  -7   3   5      826.96      767.44     39.17 o 
  -6   3   5      910.39      821.09     32.20 o 
  -5   3   5      835.96      760.83     29.09 o 
  -4   3   5     2657.03     2479.53    149.42 o 
  -3   3   5       75.96       76.74     16.29 o 
  -2   3   5      928.64      796.61     65.76 o 
  -1   3   5      641.57      422.98     72.16 o 
   0   3   5        9.96       23.23     13.45 o 
   1   3   5     1105.33      825.32     29.90 o 
   2   3   5        0.11        2.75     12.15 o 
   3   3   5     1172.19      916.16     39.24 o 
   4   3   5        0.87      -23.95     15.97 o 
   5   3   5      716.45      690.68     43.76 o 
   6   3   5       37.07        2.15     24.62 o 
   7   3   5        1.36      -14.27     24.13 o 
   8   3   5      359.01      393.89     74.25 o 
   9   3   5       10.09      -11.99     35.89 o 
  10   3   5      238.81      299.87     57.75 o 
  11   3   5      109.79       72.98     46.49 o 
  12   3   5      257.95      311.74     72.71 o 
 -15   4   5      124.19       89.15     90.01 o 
 -14   4   5       63.00       59.26     53.83 o 
 -13   4   5       94.46      120.96     42.69 o 
 -12   4   5       33.09       -7.43     31.09 o 
 -11   4   5      344.12      377.42     47.16 o 
 -10   4   5       56.89       10.41     28.82 o 
  -9   4   5      648.85      611.64     72.17 o 
  -8   4   5       26.31       16.77     19.42 o 
  -7   4   5     2471.56     2000.51     63.09 o 
  -6   4   5      463.51      458.32     32.35 o 
  -5   4   5     2390.79     2337.17     74.90 o 
  -4   4   5      947.49      807.79     39.25 o 
  -3   4   5       13.59       -1.40     16.39 o 
  -2   4   5       34.55       17.88     17.05 o 
  -1   4   5       50.47       16.14     16.66 o 
   0   4   5      453.84      399.57     45.93 o 
   1   4   5      818.50      691.48     60.41 o 
   2   4   5     2424.76     2209.52     76.27 o 
   3   4   5        0.29       -7.13     15.61 o 
   4   4   5     1766.11     1545.12     59.03 o 
   5   4   5       68.43       58.87     22.81 o 
   6   4   5       86.29      127.59     28.79 o 
   7   4   5      123.00       75.55     28.75 o 
   8   4   5       26.41       24.07     29.59 o 
   9   4   5       90.18      103.40     37.76 o 
  10   4   5       44.87        8.51     41.58 o 
  11   4   5      174.11      230.36     74.67 o 
 -14   5   5       40.91      116.33     92.46 o 
 -13   5   5        4.35       -5.84     49.94 o 
 -12   5   5       63.89      116.85     53.94 o 
 -11   5   5        2.88      -60.82     40.55 o 
 -10   5   5      361.96      356.01     57.78 o 
  -9   5   5       11.14       63.53     40.27 o 
  -8   5   5      932.73      838.10     46.58 o 
  -7   5   5       71.60       52.85     25.24 o 
  -6   5   5      383.55      388.76     35.93 o 
  -5   5   5       58.78       56.44     23.56 o 
  -4   5   5       29.84       -3.93     20.59 o 
  -3   5   5      184.99      204.61     27.39 o 
  -2   5   5      117.73       96.21     24.30 o 
  -1   5   5      472.42      499.80     38.77 o 
   0   5   5        0.94      -25.92     19.70 o 
   1   5   5      440.44      478.93     36.29 o 
   2   5   5       13.98       20.03     23.45 o 
   3   5   5      821.68      704.08     60.50 o 
   4   5   5      335.10      321.40     40.64 o 
   5   5   5     1410.34     1311.77     66.30 o 
   6   5   5       15.47        2.76     31.79 o 
   7   5   5      280.39      221.70     44.44 o 
   8   5   5        7.98        2.62     38.65 o 
   9   5   5        3.28        2.24     40.60 o 
  10   5   5        1.89       20.27     50.09 o 
  11   5   5        0.85       -2.79     49.20 o 
 -12   6   5        7.47      -17.64     46.16 o 
 -11   6   5        4.18      -11.37     42.50 o 
 -10   6   5       20.43       28.58     42.75 o 
  -9   6   5       16.09       62.68     40.27 o 
  -8   6   5       63.37       67.79     43.58 o 
  -7   6   5      120.09       39.80     37.56 o 
  -6   6   5        0.03      -25.60     31.28 o 
  -5   6   5       20.12      -35.58     32.47 o 
  -4   6   5       39.19       48.95     26.30 o 
  -3   6   5       11.14       35.77     25.20 o 
  -2   6   5       16.33       81.40     41.67 o 
  -1   6   5        0.00       33.23     28.03 o 
   0   6   5      117.75      152.72     32.20 o 
   1   6   5        2.27      -36.73     24.49 o 
   2   6   5      337.77      372.19     50.34 o 
   3   6   5        9.08        0.12     27.38 o 
   4   6   5        4.03        0.68     28.61 o 
   5   6   5      137.30      177.73     45.33 o 
   6   6   5        5.09       41.56     36.30 o 
   7   6   5       49.64       57.79     55.02 o 
   8   6   5        0.46      -22.76     38.81 o 
   9   6   5       11.72       26.97     43.18 o 
 -11   7   5        3.72       -2.53     44.83 o 
 -10   7   5       43.68       53.95     45.71 o 
  -9   7   5       47.83       -5.24     40.13 o 
  -8   7   5      131.01      156.47     44.24 o 
  -7   7   5       99.28      154.27     43.94 o 
  -6   7   5       73.88       70.81     41.25 o 
  -5   7   5      147.55      138.87     75.72 o 
  -4   7   5       46.08       85.13     41.05 o 
  -3   7   5        1.10       21.20     44.68 o 
  -2   7   5       10.99      -25.61     38.76 o 
  -1   7   5      134.82      112.64     43.60 o 
   0   7   5        8.38      -22.55     35.89 o 
   1   7   5        3.24       13.96     36.75 o 
   2   7   5       67.45       81.16     33.04 o 
   3   7   5       14.46       46.08     32.77 o 
   4   7   5        0.06       -0.15     32.92 o 
   5   7   5       87.13       90.49     39.06 o 
   6   7   5        5.41       50.18     38.18 o 
   7   7   5      329.43      296.56     72.95 o 
   8   7   5       53.45       29.07     40.52 o 
  -8   8   5       21.47        6.63     43.62 o 
  -7   8   5       94.45      143.92     79.59 o 
  -6   8   5       10.17       61.33     43.77 o 
  -5   8   5      200.78      250.02     69.84 o 
  -4   8   5        4.38       77.42     57.58 o 
  -3   8   5       87.23       68.32     48.12 o 
  -2   8   5       21.28       12.03     43.92 o 
  -1   8   5       41.13       -0.59     43.56 o 
   0   8   5       76.09       75.87     48.88 o 
   1   8   5        2.18        3.77     40.50 o 
   2   8   5      124.15       89.52     44.58 o 
   3   8   5        4.07      -34.11     39.22 o 
   4   8   5       50.95       43.08     43.87 o 
   5   8   5       17.46       22.49     46.58 o 
  -4   9   5      335.36      301.26     79.41 o 
  -3   9   5        1.45       37.80     63.21 o 
  -2   9   5       24.82      102.77     71.83 o 
  -1   9   5       99.06      103.80     73.39 o 
   0   9   5        1.66      -85.39     68.99 o 
   1   9   5       64.30       18.56     75.69 o 
 -16   0   6       10.15       88.37     80.54 o 
 -15   0   6      541.66      477.51     95.28 o 
 -14   0   6       81.88       80.69     68.64 o 
 -13   0   6      867.22      766.14     99.49 o 
 -12   0   6       30.56       76.92     51.51 o 
 -11   0   6     2000.43     1941.93    156.63 o 
 -10   0   6        0.64      -10.43     35.64 o 
  -9   0   6     1799.31     1772.16     74.45 o 
  -8   0   6      645.69      654.75     37.95 o 
  -7   0   6        8.96      -23.05     17.43 o 
  -6   0   6     2252.52     2375.77     92.32 o 
  -5   0   6     1098.04     1114.17     66.64 o 
  -4   0   6      477.81      532.96     52.56 o 
  -3   0   6     5808.70     6725.42    228.24 o 
  -2   0   6     5470.96     6857.65    231.03 o 
  -1   0   6     1808.57     1732.87     65.72 o 
   0   0   6     5834.50     6008.81    374.21 o 
   1   0   6        4.79        1.08     25.26 o 
   2   0   6       77.17      162.21     41.47 o 
   3   0   6        1.14      -32.17     26.10 o 
   4   0   6        2.26      -23.26     30.16 o 
   5   0   6       46.29       -9.60     34.08 o 
   7   0   6      399.12      449.46     93.42 o 
   8   0   6      408.76      482.02     98.22 o 
   9   0   6      415.71      714.53    113.98 o 
  10   0   6       71.32       25.41     69.67 o 
  11   0   6       58.81      177.48     89.26 o 
  12   0   6        3.58      -36.87     74.57 o 
 -16   1   6       83.40       12.79     48.38 o 
 -15   1   6       29.63      -28.10     46.95 o 
 -14   1   6      471.61      429.88     66.27 o 
 -13   1   6       93.26      133.52     44.98 o 
 -12   1   6     1647.32     1647.65     80.31 o 
 -11   1   6       15.94       17.42     28.65 o 
 -10   1   6      934.79      813.78     41.99 o 
  -9   1   6      169.55      190.69     26.52 o 
  -8   1   6      440.17      435.76     32.64 o 
  -7   1   6        0.46      -21.90     14.60 o 
  -6   1   6      413.62      366.95     21.66 o 
  -5   1   6     1161.10     1367.31     45.08 o 
  -4   1   6     1939.52     2309.95     93.58 o 
  -3   1   6     6606.25     8124.11    371.21 o 
  -2   1   6     1996.53     2193.15    122.74 o 
  -1   1   6     1319.12     1318.26     90.91 o 
   0   1   6     1391.53     1291.87     45.93 o 
   1   1   6      399.08      343.90     29.99 o 
   2   1   6        2.40      -12.42     15.86 o 
   3   1   6       37.24       26.51     22.83 o 
   4   1   6      131.84      119.46     49.21 o 
   5   1   6      482.51      480.42     54.19 o 
   6   1   6       54.70      -11.28     28.44 o 
   7   1   6      705.73      653.75     59.95 o 
   8   1   6      104.59      107.43     47.12 o 
   9   1   6      134.88      134.55     49.24 o 
  10   1   6      171.93      213.33     60.48 o 
  11   1   6        3.11       16.29     77.80 o 
  12   1   6       33.11       58.93     63.87 o 
 -16   2   6        2.86      -68.86     46.91 o 
 -15   2   6       45.54       23.58     53.92 o 
 -14   2   6        9.50      -14.12     36.82 o 
 -13   2   6      395.66      427.25     73.09 o 
 -12   2   6       79.69       48.31     36.57 o 
 -11   2   6      205.40      217.28     33.66 o 
 -10   2   6       25.06       -0.30     24.31 o 
  -9   2   6      483.25      516.15     49.00 o 
  -8   2   6      174.78      231.24     34.56 o 
  -7   2   6      856.05      900.64     55.57 o 
  -6   2   6       38.70       27.71     15.89 o 
  -5   2   6     1090.01     1074.73     64.94 o 
  -4   2   6       33.69       50.63     18.14 o 
  -3   2   6     2948.69     3173.55    264.78 o 
  -2   2   6      258.52      261.67     33.24 o 
  -1   2   6       31.88       24.29      9.47 o 
   0   2   6      950.83      914.64     51.61 o 
   1   2   6       68.20       37.45     15.82 o 
   2   2   6      286.85      340.68     25.55 o 
   3   2   6      265.15      303.58     29.71 o 
   4   2   6      261.20      310.54     32.34 o 
   5   2   6        0.28      -33.31     22.21 o 
   6   2   6      314.70      363.40     50.57 o 
   7   2   6      357.58      387.09     81.91 o 
   8   2   6      426.70      385.10     85.36 o 
   9   2   6       89.75       36.52     58.21 o 
  10   2   6       15.74      -38.58     38.41 o 
  11   2   6       16.65       24.95     50.11 o 
  12   2   6       73.77       -0.94     56.60 o 
 -15   3   6       20.38       28.29     85.50 o 
 -14   3   6       29.30       21.04     46.72 o 
 -13   3   6       30.12       -1.53     33.41 o 
 -12   3   6       26.41       14.46     34.68 o 
 -11   3   6       75.25       60.50     32.44 o 
 -10   3   6       83.13       88.11     32.96 o 
  -9   3   6       12.93       -8.03     21.19 o 
  -8   3   6        6.40       10.90     22.02 o 
  -7   3   6        3.48       -4.56     18.05 o 
  -6   3   6       52.95       63.85     15.82 o 
  -5   3   6      147.11      197.18     24.56 o 
  -4   3   6     1112.39     1068.93     76.82 o 
  -3   3   6      311.17      375.22     38.30 o 
  -2   3   6      179.69      199.23     28.83 o 
  -1   3   6      891.50      751.05     71.88 o 
   0   3   6      108.93      180.02     20.07 o 
   1   3   6       83.30       83.05     14.24 o 
   2   3   6      165.98      175.81     18.30 o 
   3   3   6       23.66        1.69     15.83 o 
   4   3   6        1.33      -27.64     18.43 o 
   5   3   6       80.38       51.37     23.32 o 
   6   3   6      113.95      123.78     31.76 o 
   7   3   6       28.95       10.54     37.27 o 
   8   3   6      123.29       71.02     41.97 o 
   9   3   6      216.91      170.78     51.33 o 
  10   3   6       31.17       24.87     61.45 o 
  11   3   6        5.98      -27.56     41.93 o 
  12   3   6       26.21      -40.09     51.04 o 
 -15   4   6      148.77      260.35    156.92 o 
 -14   4   6       57.93       71.61    128.13 o 
 -13   4   6       67.39       99.72     84.90 o 
 -12   4   6       13.43      -39.28     44.42 o 
 -11   4   6       46.84        0.13     43.27 o 
 -10   4   6       13.46      -21.89     38.34 o 
  -9   4   6      318.68      254.64     48.42 o 
  -8   4   6      198.39      187.33     33.49 o 
  -7   4   6      378.63      448.67     31.67 o 
  -6   4   6      567.33      525.71     29.98 o 
  -5   4   6      747.87      740.91     44.95 o 
  -4   4   6      293.62      323.48     35.24 o 
  -3   4   6       53.39        9.43     17.18 o 
  -2   4   6       31.27        0.30     16.67 o 
  -1   4   6       24.54        0.44     20.99 o 
   0   4   6        4.28      -15.82     16.68 o 
   1   4   6        1.58       11.42     17.00 o 
   2   4   6       49.48       82.48     24.14 o 
   3   4   6       13.15       -2.28     23.58 o 
   4   4   6        0.19       -4.43     24.41 o 
   5   4   6       25.38      -21.38     28.02 o 
   6   4   6        0.88      -48.60     32.91 o 
   7   4   6       99.42       64.19     38.06 o 
   8   4   6       21.53      -22.25     35.71 o 
   9   4   6       21.35       -7.62     49.38 o 
  10   4   6      220.32      206.86     90.87 o 
  11   4   6       15.53       73.29     63.84 o 
 -14   5   6      159.11      169.40    136.09 o 
 -13   5   6       27.49       44.82     53.47 o 
 -12   5   6      211.79      180.68     56.80 o 
 -11   5   6        9.99      -36.51     42.62 o 
 -10   5   6      329.97      348.16     60.00 o 
  -9   5   6       56.70       21.59     35.73 o 
  -8   5   6      144.86      170.18     42.37 o 
  -7   5   6       58.98       17.87     33.55 o 
  -6   5   6      518.67      470.09     44.87 o 
  -5   5   6      210.79      232.05     41.05 o 
  -4   5   6      251.46      293.91     43.54 o 
  -3   5   6      482.95      453.28     32.78 o 
  -2   5   6      551.12      460.89     34.12 o 
  -1   5   6       13.04      -28.95     21.73 o 
   0   5   6      405.56      446.17     35.60 o 
   1   5   6      236.69      242.95     32.74 o 
   2   5   6      121.61      137.86     29.10 o 
   3   5   6      215.20      259.76     36.08 o 
   4   5   6        8.64      -15.62     29.36 o 
   5   5   6        2.35      -23.69     28.25 o 
   6   5   6        6.09        6.72     33.41 o 
   7   5   6      169.95      169.30     50.65 o 
   8   5   6        4.98      214.94    206.86 o 
   9   5   6       82.90       63.25     43.38 o 
  10   5   6      121.72      133.50     61.67 o 
 -12   6   6       21.29       -2.71     46.24 o 
 -11   6   6       86.83      109.47     50.43 o 
 -10   6   6       45.29        9.21     41.04 o 
  -9   6   6      356.44      338.47     53.91 o 
  -8   6   6       55.96       -0.87     36.34 o 
  -7   6   6       31.23        8.77     35.46 o 
  -6   6   6      161.61      165.18     41.65 o 
  -5   6   6      251.80      300.95     47.47 o 
  -4   6   6      393.70      480.52     77.16 o 
  -3   6   6      220.20      346.84     53.24 o 
  -2   6   6     1311.43     1265.27     77.52 o 
  -1   6   6      884.47      982.14    123.26 o 
   0   6   6      320.41      431.90     55.67 o 
   1   6   6      243.01      241.58    105.56 o 
   2   6   6      113.67      153.92     34.55 o 
   3   6   6       97.49       72.65     32.53 o 
   4   6   6      442.05      519.39     70.80 o 
   5   6   6        0.71       -8.47     48.27 o 
   6   6   6      486.84      476.54    106.74 o 
   7   6   6        6.59        8.38     38.36 o 
   8   6   6        5.88       26.05     47.07 o 
   9   6   6       16.35        2.64     40.37 o 
 -11   7   6        3.06      -31.66     42.88 o 
 -10   7   6       84.39      138.89     47.89 o 
  -9   7   6        2.60       -8.89     38.65 o 
  -8   7   6      252.82      290.22     51.50 o 
  -7   7   6        5.30        9.65     38.89 o 
  -6   7   6      338.97      381.76     76.94 o 
  -5   7   6      107.63       92.13     43.35 o 
  -4   7   6      137.24      196.83     47.66 o 
  -3   7   6      311.07      427.36     58.70 o 
  -2   7   6      343.59      409.00     58.06 o 
  -1   7   6       32.03       28.34     45.34 o 
   0   7   6      106.53       73.93     44.05 o 
   1   7   6      272.37      252.81     50.99 o 
   2   7   6       48.86       32.20     39.92 o 
   3   7   6      255.90      226.95     50.39 o 
   4   7   6       31.35       21.66     42.23 o 
   5   7   6       19.91        1.83     62.01 o 
   6   7   6      206.48      174.47     53.54 o 
   7   7   6      314.62      223.05     55.72 o 
  -8   8   6       24.42        0.90     67.39 o 
  -7   8   6       29.27       47.61     42.89 o 
  -6   8   6       94.43      154.94     50.16 o 
  -5   8   6      406.12      381.36     56.18 o 
  -4   8   6       31.86       97.37     45.59 o 
  -3   8   6       18.58       -8.52     42.81 o 
  -2   8   6       25.18      -12.71     43.69 o 
  -1   8   6        4.56       -9.65     42.45 o 
   0   8   6      136.06      135.66     47.77 o 
   1   8   6        6.48      -22.42     38.69 o 
   2   8   6       45.17        7.59     43.07 o 
   3   8   6       12.16      -62.78     41.85 o 
   4   8   6       53.76       41.72     45.68 o 
  -2   9   6        8.68       56.48     48.58 o 
 -16   1   7      106.47       21.42     48.97 o 
 -15   1   7       70.87       13.12     44.54 o 
 -14   1   7       50.36       -2.12     44.03 o 
 -13   1   7       97.38       74.42     34.75 o 
 -12   1   7      239.14      300.63     43.69 o 
 -11   1   7      155.58      194.05     32.15 o 
 -10   1   7      836.64      785.85     47.84 o 
  -9   1   7        4.04        6.05     19.24 o 
  -8   1   7      734.18      783.30     34.32 o 
  -7   1   7      139.00      237.76     25.99 o 
  -6   1   7     1014.48     1095.76     45.39 o 
  -5   1   7       53.85       80.95     18.80 o 
  -4   1   7      743.12      914.71     43.56 o 
  -3   1   7     2256.54     2662.51    136.51 o 
  -2   1   7       17.35      -12.93     13.08 o 
  -1   1   7     4264.60     4785.49    315.02 o 
   0   1   7      134.46      121.18     18.45 o 
   1   1   7      216.14      246.99     24.21 o 
   2   1   7       98.58       66.24     22.70 o 
   3   1   7      176.61      160.99     40.32 o 
   4   1   7        2.38       12.36     24.30 o 
   5   1   7      557.74      471.93     52.61 o 
   6   1   7       12.28       11.20     43.33 o 
   7   1   7       26.10       -7.82     32.49 o 
   8   1   7       26.56       -3.53     57.43 o 
   9   1   7        0.37       -8.95     45.35 o 
  10   1   7        2.22       13.84     50.69 o 
  11   1   7       73.05        4.49     56.27 o 
  12   1   7       25.66       25.86     63.08 o 
 -16   2   7        8.42      -68.43     70.06 o 
 -15   2   7       95.10       26.64     42.65 o 
 -14   2   7        0.08      -37.43     33.80 o 
 -13   2   7      453.60      437.50     65.97 o 
 -12   2   7       22.02       34.63     31.21 o 
 -11   2   7      838.59      832.36     45.34 o 
 -10   2   7      262.50      305.53     39.65 o 
  -9   2   7     1530.08     1430.45     82.56 o 
  -8   2   7      317.21      379.64     47.97 o 
  -7   2   7     3855.19     4254.24    271.39 o 
  -6   2   7     1363.58     1549.12     92.99 o 
  -5   2   7      953.16      987.42     64.66 o 
  -4   2   7     3331.30     3931.49    255.02 o 
  -3   2   7     1091.93     1136.77    105.49 o 
  -2   2   7       10.95      -13.91     11.52 o 
  -1   2   7      287.42      293.86     22.55 o 
   0   2   7     1467.03     1358.81     73.20 o 
   1   2   7      391.41      443.97     34.19 o 
   2   2   7     4675.75     4270.46    134.20 o 
   3   2   7      123.55       79.53     22.57 o 
   4   2   7      767.29      769.64     59.10 o 
   5   2   7       30.19      -28.45     27.29 o 
   6   2   7       36.07       -6.67     31.43 o 
   7   2   7        8.01       22.69     37.82 o 
   8   2   7        5.16      -17.39     37.21 o 
   9   2   7       86.73       71.29     62.91 o 
  10   2   7       11.15        5.62     51.34 o 
  11   2   7       49.93      123.32     57.55 o 
 -15   3   7        1.43       41.89     51.76 o 
 -14   3   7      263.27      242.26     49.31 o 
 -13   3   7        2.36      -12.02     34.11 o 
 -12   3   7      319.91      338.09     47.19 o 
 -11   3   7       22.46       19.41     29.35 o 
 -10   3   7     1362.98     1221.39     74.93 o 
  -9   3   7      285.63      298.05     33.82 o 
  -8   3   7     3085.61     3336.78    288.78 o 
  -7   3   7     1041.07     1193.88     89.00 o 
  -6   3   7     1523.73     1615.71     83.28 o 
  -5   3   7        0.80      -11.02     11.35 o 
  -4   3   7      537.20      571.28     44.93 o 
  -3   3   7      192.98      245.78     29.72 o 
  -2   3   7      391.05      401.80     50.81 o 
  -1   3   7     1566.47     1540.11    102.98 o 
   0   3   7      416.04      410.17     27.00 o 
   1   3   7     1875.72     1747.69     74.32 o 
   2   3   7      392.63      397.84     27.46 o 
   3   3   7     1582.79     1448.58     55.61 o 
   4   3   7       76.64       68.42     32.65 o 
   5   3   7      615.54      675.52     50.06 o 
   6   3   7      278.55      286.28     49.09 o 
   7   3   7       49.14       43.92     39.39 o 
   8   3   7        9.64      -28.34     40.23 o 
   9   3   7      286.34      282.99     59.30 o 
  10   3   7        2.03       65.02     63.94 o 
  11   3   7      157.34      162.89     81.86 o 
 -15   4   7      129.91      119.11     98.66 o 
 -14   4   7       67.18      111.60    102.06 o 
 -13   4   7      191.05      318.49     89.40 o 
 -12   4   7       30.20       26.38     48.01 o 
 -11   4   7      335.07      435.81     63.17 o 
 -10   4   7        6.34      -61.50     42.25 o 
  -9   4   7      251.36      322.91     50.83 o 
  -8   4   7       26.83       -5.81     29.44 o 
  -7   4   7     1449.51     1324.39     63.34 o 
  -6   4   7       64.88       30.93     27.57 o 
  -5   4   7     1309.74     1320.39     73.01 o 
  -4   4   7      223.12      185.85     36.60 o 
  -3   4   7      199.66      191.54     51.53 o 
  -2   4   7      106.38       71.99     27.33 o 
  -1   4   7       16.27       -7.83     16.74 o 
   0   4   7      745.00      660.93     55.42 o 
   1   4   7      337.78      379.38     49.62 o 
   2   4   7     1131.20     1049.08     51.58 o 
   3   4   7       69.05       77.87     26.28 o 
   4   4   7      675.01      641.42     44.25 o 
   5   4   7      171.32      173.07     37.09 o 
   6   4   7      474.49      546.23     82.16 o 
   7   4   7       14.47      -87.31     84.80 o 
   8   4   7      388.98      411.27    101.79 o 
   9   4   7      216.62      238.33    116.18 o 
  10   4   7       71.62       55.69     55.39 o 
 -14   5   7        4.60      -46.85     53.40 o 
 -13   5   7       19.15       14.77     53.10 o 
 -12   5   7        1.00      -17.54     46.09 o 
 -11   5   7        0.69      -46.28     38.85 o 
 -10   5   7      251.48      247.60    102.25 o 
  -9   5   7       25.73      -29.64     35.44 o 
  -8   5   7      416.13      470.53     88.89 o 
  -7   5   7        2.96      -43.53     29.02 o 
  -6   5   7      209.96      212.23     41.38 o 
  -5   5   7      127.98      119.10     36.07 o 
  -4   5   7      108.94      105.45     35.63 o 
  -3   5   7      284.93      277.74     43.65 o 
  -2   5   7      242.99      276.82     44.76 o 
  -1   5   7       60.95       95.51     35.31 o 
   0   5   7      427.75      543.76     56.36 o 
   1   5   7      176.95      144.68     38.58 o 
   2   5   7      119.75       35.84     34.74 o 
   3   5   7      452.30      466.59     41.87 o 
   4   5   7       34.78       51.55     30.90 o 
   5   5   7      393.78      434.07     61.02 o 
   6   5   7        7.09       -8.02     33.05 o 
   7   5   7        8.05       17.45     37.15 o 
   8   5   7       10.78       24.05     40.27 o 
   9   5   7        0.54       44.11     84.19 o 
 -12   6   7       48.24       -4.80     70.31 o 
 -11   6   7        0.58        9.91     44.25 o 
 -10   6   7       32.89       23.70     40.75 o 
  -9   6   7      141.56      148.87     45.21 o 
  -8   6   7        0.39        8.69     37.06 o 
  -7   6   7      127.60       66.52     40.86 o 
  -6   6   7       44.85       47.01     35.49 o 
  -5   6   7       10.73       -7.52     35.12 o 
  -4   6   7        0.28        5.93     33.67 o 
  -3   6   7        0.02       51.54     38.80 o 
  -2   6   7        2.90       69.44     91.02 o 
  -1   6   7       45.39       70.80     49.08 o 
   0   6   7       10.26       13.90     33.28 o 
   1   6   7        2.34      -46.18     32.52 o 
   2   6   7      361.57      277.01     50.35 o 
   3   6   7        5.22      -10.17     37.67 o 
   4   6   7       55.15       31.00     39.74 o 
   5   6   7      133.55       95.36     47.50 o 
   6   6   7        6.91      -15.27     43.20 o 
   7   6   7        4.96      -14.55     44.84 o 
   8   6   7        1.62      -56.12     49.70 o 
 -11   7   7        5.85       20.80     44.61 o 
 -10   7   7       13.50       27.32     41.89 o 
  -9   7   7       14.07      -10.37     39.80 o 
  -8   7   7       38.02       76.83     41.31 o 
  -7   7   7        1.17      -18.82     36.51 o 
  -6   7   7       30.18       80.49     66.49 o 
  -5   7   7        8.87       42.31     42.92 o 
  -4   7   7       37.54       57.38     42.78 o 
  -3   7   7       44.20      104.44     46.65 o 
  -2   7   7      364.72      346.46     57.69 o 
  -1   7   7        1.17        9.35     40.83 o 
   0   7   7       19.09      -18.83     39.22 o 
   1   7   7       30.29       28.25     39.18 o 
   2   7   7       53.42        5.83     38.71 o 
   3   7   7       21.55        5.13     34.86 o 
   4   7   7       38.62       27.34     37.82 o 
   5   7   7       50.79       54.83     44.44 o 
   6   7   7       89.09       51.76     48.03 o 
  -8   8   7       16.31       12.17     42.01 o 
  -7   8   7      121.56      183.29     58.80 o 
  -6   8   7       17.61       43.73     42.80 o 
  -5   8   7       95.80      153.55     47.76 o 
  -4   8   7        0.74       39.37     45.23 o 
  -3   8   7       47.70       58.46     46.42 o 
  -2   8   7       10.41        9.70     43.66 o 
  -1   8   7        2.96       30.21     43.00 o 
   0   8   7      246.38      234.06     52.36 o 
   1   8   7       37.02       24.89     42.96 o 
   2   8   7       70.02       24.40     43.32 o 
   3   8   7        1.57      -32.15     40.40 o 
 -16   0   8      210.76      195.21     92.44 o 
 -15   0   8      296.97      291.41     91.90 o 
 -14   0   8       54.94      103.99     70.60 o 
 -13   0   8      526.68      557.32     97.68 o 
 -12   0   8        1.05      -49.55     50.18 o 
 -11   0   8     1410.05     1339.39     85.43 o 
 -10   0   8        0.08        6.55     25.63 o 
  -9   0   8     1198.78     1366.89     62.06 o 
  -8   0   8      867.49      822.28     43.78 o 
  -7   0   8     1019.36     1114.98     62.68 o 
  -6   0   8     3412.80     3995.49    193.21 o 
  -5   0   8     5777.37     6953.24    240.12 o 
  -4   0   8     8861.87    11466.75    411.71 o 
  -3   0   8     4234.17     4218.53    174.41 o 
  -2   0   8    20131.11    25425.04    844.94 o 
  -1   0   8     1082.56      958.66     44.38 o 
   0   0   8       29.62      -38.89     25.92 o 
   1   0   8      180.04      214.74     48.57 o 
   2   0   8      486.45      421.80     66.64 o 
   3   0   8       56.01       49.45     37.41 o 
   4   0   8      946.60      841.10     91.80 o 
   5   0   8       17.64      -12.34     42.30 o 
   6   0   8     1168.51     1035.86    110.31 o 
   7   0   8       73.40       67.37     78.39 o 
   8   0   8      296.05      558.10    120.64 o 
   9   0   8      138.49      188.01     89.45 o 
  10   0   8        4.96     -106.78     71.19 o 
  11   0   8       34.83       95.03     99.19 o 
 -16   1   8       19.14      -69.82     46.55 o 
 -15   1   8       58.14       39.64     49.09 o 
 -14   1   8      640.56      598.50     73.97 o 
 -13   1   8      156.57      223.40     42.14 o 
 -12   1   8      991.03      979.45     51.18 o 
 -11   1   8       39.80       41.36     26.96 o 
 -10   1   8      943.80      902.70     54.02 o 
  -9   1   8      375.14      486.86     32.67 o 
  -8   1   8      814.63      849.64     42.71 o 
  -7   1   8      396.27      515.10     39.93 o 
  -6   1   8     2150.38     2547.06     99.13 o 
  -5   1   8     2996.70     3859.10    141.23 o 
  -4   1   8     1888.83     2018.62     99.33 o 
  -3   1   8     1029.78     1113.23     62.17 o 
  -2   1   8     3188.95     3613.59    234.67 o 
  -1   1   8     3309.47     3465.63    108.91 o 
   0   1   8        5.81      -18.09     15.23 o 
   1   1   8     2748.69     2806.66     92.69 o 
   2   1   8       15.31        1.19     21.49 o 
   3   1   8       89.62       70.77     26.79 o 
   4   1   8        0.52      -12.46     26.15 o 
   5   1   8      775.36      802.98     67.87 o 
   6   1   8      131.59      181.27     58.21 o 
   7   1   8      491.42      613.14     78.29 o 
   8   1   8       92.07      152.37     78.48 o 
   9   1   8      169.76      237.46     65.44 o 
  10   1   8       83.83      229.72     70.41 o 
  11   1   8       72.66      119.46     69.56 o 
 -16   2   8       20.87      -23.37     47.15 o 
 -15   2   8       20.20       27.47     41.63 o 
 -14   2   8       22.67       22.41     59.37 o 
 -13   2   8      319.88      407.49    111.92 o 
 -12   2   8       94.41       99.23     31.15 o 
 -11   2   8      368.43      550.04     57.72 o 
 -10   2   8       58.68       71.00     28.24 o 
  -9   2   8      148.84      186.24     29.78 o 
  -8   2   8      361.94      527.66     41.22 o 
  -7   2   8        3.73       19.34     18.16 o 
  -6   2   8      254.40      287.28     25.31 o 
  -5   2   8      263.03      398.88     36.36 o 
  -4   2   8      328.40      434.85     27.32 o 
  -3   2   8     1283.88     1265.67     82.58 o 
  -2   2   8      928.63      829.33    111.47 o 
  -1   2   8      151.96      161.11     19.53 o 
   0   2   8      120.86      140.47     20.60 o 
   1   2   8        0.16      -15.34     15.48 o 
   2   2   8     1249.16     1257.15     57.93 o 
   3   2   8       11.51       -2.05     20.61 o 
   4   2   8      220.68      285.63     45.79 o 
   5   2   8       10.21      -54.94     51.26 o 
   6   2   8      472.62      568.24     60.78 o 
   7   2   8        3.09      -24.22     37.11 o 
   8   2   8      315.49      344.53    106.51 o 
   9   2   8       41.93       39.41     49.01 o 
  10   2   8      111.99       95.85     55.21 o 
  11   2   8        3.67       74.26     59.38 o 
 -15   3   8       16.93       39.91    103.55 o 
 -14   3   8        0.30      -20.48     56.89 o 
 -13   3   8        8.25       27.04     45.34 o 
 -12   3   8       79.25       -6.50     40.91 o 
 -11   3   8       10.70      -19.04     29.15 o 
 -10   3   8       80.72       52.13     27.92 o 
  -9   3   8       23.97       11.19     24.04 o 
  -8   3   8      326.26      346.54     56.28 o 
  -7   3   8      233.53      339.43     57.17 o 
  -6   3   8       54.84       62.33     24.82 o 
  -5   3   8       76.62       68.15     24.08 o 
  -4   3   8        4.50      -16.28     21.07 o 
  -3   3   8        1.02      -28.40     18.94 o 
  -2   3   8       38.34       21.32     20.95 o 
  -1   3   8       23.10       19.69     21.19 o 
   0   3   8        2.28      -16.78     18.08 o 
   1   3   8       39.44       37.84     28.20 o 
   2   3   8      282.51      343.01     78.66 o 
   3   3   8       64.88      114.31     74.00 o 
   4   3   8      225.57      205.33     80.49 o 
   5   3   8      285.81      307.92     59.70 o 
   6   3   8        0.12      -64.56     43.04 o 
   7   3   8      141.89       35.01     68.69 o 
   8   3   8        8.13       30.21     76.28 o 
   9   3   8       11.46       31.19     78.58 o 
 -15   4   8      116.26      133.46    123.06 o 
 -14   4   8        6.27       28.07    121.81 o 
 -13   4   8       50.70       32.58     52.07 o 
 -12   4   8       80.90       64.75     47.68 o 
 -11   4   8       37.61      -21.32     41.13 o 
 -10   4   8       41.31       -8.07     39.37 o 
  -9   4   8      208.18      188.10     39.16 o 
  -8   4   8       71.84       46.72     33.42 o 
  -7   4   8      145.93      172.30     36.13 o 
  -6   4   8       59.39      -14.10     27.43 o 
  -5   4   8       57.30       37.65     32.95 o 
  -4   4   8       69.77       15.74     31.07 o 
  -3   4   8        1.83      -35.84     23.90 o 
  -2   4   8      182.22      223.57     38.10 o 
  -1   4   8       21.52      -11.94     24.79 o 
   0   4   8      559.40      566.91     47.22 o 
   1   4   8        4.20       13.62     30.18 o 
   2   4   8      447.38      474.72    151.29 o 
   3   4   8       55.64       67.62     35.09 o 
   4   4   8      152.17      161.62     35.09 o 
   5   4   8       68.77       23.03     42.68 o 
   6   4   8       11.54      -26.61     47.12 o 
   7   4   8        1.69      -59.51     45.41 o 
   8   4   8      127.37      114.36     79.07 o 
   9   4   8       42.89       60.29     67.42 o 
 -14   5   8       61.51       26.31     68.32 o 
 -13   5   8       32.80       60.57     88.45 o 
 -12   5   8       16.58       -4.38     46.98 o 
 -11   5   8      104.30       77.99     47.74 o 
 -10   5   8        1.45      -44.63     35.97 o 
  -9   5   8       52.04       48.91     40.86 o 
  -8   5   8      220.64      244.37     56.53 o 
  -7   5   8      134.17      137.69     37.42 o 
  -6   5   8      478.31      543.99     51.21 o 
  -5   5   8      552.54      498.71     49.49 o 
  -4   5   8      290.88      304.98     47.48 o 
  -3   5   8      202.21      205.59     44.00 o 
  -2   5   8       15.99        2.43     30.78 o 
  -1   5   8      474.30      491.92     54.63 o 
   0   5   8     1131.97     1152.79     72.21 o 
   1   5   8       55.53       74.14     44.41 o 
   2   5   8      153.00       99.40     40.81 o 
   3   5   8      246.46      299.73     50.13 o 
   4   5   8       55.60      -28.24     38.53 o 
   5   5   8      387.55      351.26     58.71 o 
   6   5   8        0.02      -52.32     45.34 o 
   7   5   8      175.70      133.23     56.04 o 
   8   5   8       99.96       67.41     58.78 o 
 -12   6   8       36.43       62.85     90.11 o 
 -11   6   8      153.15      138.42     52.26 o 
 -10   6   8        9.77      -24.59     36.51 o 
  -9   6   8      202.97      214.83     53.02 o 
  -8   6   8       53.28       92.57     41.09 o 
  -7   6   8       15.96       10.20     54.22 o 
  -6   6   8      202.20      239.80     64.90 o 
  -5   6   8      219.77      249.69     49.20 o 
  -4   6   8      480.17      573.06     63.54 o 
  -3   6   8     1067.35     1125.63     74.24 o 
  -2   6   8       37.27      167.19     46.12 o 
  -1   6   8      687.14      751.18     92.66 o 
   0   6   8       12.11      -50.27     33.51 o 
   1   6   8       77.09       58.29     40.83 o 
   2   6   8      230.70      217.84     69.97 o 
   3   6   8       43.55      -11.37     34.08 o 
   4   6   8      263.18      240.40     78.61 o 
   5   6   8       45.29       45.77     41.68 o 
   6   6   8       87.97       81.17     48.95 o 
   7   6   8        0.06        2.42     48.36 o 
 -10   7   8       42.35       31.50     45.34 o 
  -9   7   8        3.13        1.14     41.68 o 
  -8   7   8      189.28      188.88     50.28 o 
  -7   7   8       56.40       70.01     74.15 o 
  -6   7   8       58.57       89.52     46.20 o 
  -5   7   8       65.63       -1.82    119.12 o 
  -4   7   8      105.96      123.19     65.09 o 
  -3   7   8        7.15      -21.09     40.66 o 
  -2   7   8       31.81       14.83     43.73 o 
  -1   7   8      335.68      311.89     71.26 o 
   0   7   8      160.70      164.00     49.23 o 
   1   7   8      205.93      263.82     50.93 o 
   2   7   8        3.32      -56.81     37.87 o 
   3   7   8       58.83       69.04     44.48 o 
   4   7   8        0.03      -16.23     39.94 o 
   5   7   8       94.11       27.09     45.78 o 
  -7   8   8       84.31      140.91     64.85 o 
  -6   8   8        0.63       38.58     66.17 o 
  -5   8   8       81.87       65.46     48.08 o 
  -4   8   8       90.77       70.66     48.58 o 
  -3   8   8        0.10       19.64     44.45 o 
  -2   8   8      193.84      180.38     53.59 o 
  -1   8   8        8.15       66.55     48.28 o 
   0   8   8       53.06       50.50     41.60 o 
   1   8   8        0.00      -61.21     40.81 o 
   2   8   8       47.48       70.29     45.05 o 
 -16   1   9       44.57      -28.05     50.83 o 
 -15   1   9        2.93      -56.90     43.73 o 
 -14   1   9        3.28      -40.48     39.17 o 
 -13   1   9      139.39      118.37     33.23 o 
 -12   1   9      242.12      313.86     38.16 o 
 -11   1   9       43.74       51.14     26.08 o 
 -10   1   9      988.10      980.37     43.25 o 
  -9   1   9        0.07        0.71     21.56 o 
  -8   1   9      847.82      932.73     39.98 o 
  -7   1   9      230.50      310.28     27.99 o 
  -6   1   9      981.66     1030.43     60.50 o 
  -5   1   9      996.65     1153.00     42.07 o 
  -4   1   9       47.19       47.00     17.05 o 
  -3   1   9      511.54      569.58     26.82 o 
  -2   1   9      163.60      223.79     31.37 o 
  -1   1   9       23.72       19.87     15.61 o 
   0   1   9       90.85      128.32     21.31 o 
   1   1   9       32.87       22.77     18.32 o 
   2   1   9       16.78       -7.03     25.38 o 
   3   1   9      228.76      273.50     64.23 o 
   4   1   9       37.46      -13.25     54.70 o 
   5   1   9      421.17      354.53     87.88 o 
   6   1   9       43.71       23.55     42.95 o 
   7   1   9      183.32      207.09     58.64 o 
   8   1   9       30.20       84.85     87.88 o 
   9   1   9       20.14       18.84     52.06 o 
  10   1   9       94.16      197.24     66.63 o 
 -16   2   9       37.00       65.73     55.96 o 
 -15   2   9      135.19       82.31     78.04 o 
 -14   2   9       62.22       83.22     40.01 o 
 -13   2   9      403.77      510.80     82.08 o 
 -12   2   9        4.97      -18.04     26.60 o 
 -11   2   9      692.27      662.10     56.18 o 
 -10   2   9        0.91      -26.52     26.46 o 
  -9   2   9     1300.81     1279.01     85.43 o 
  -8   2   9      294.40      411.30     52.17 o 
  -7   2   9      944.87      979.26     40.42 o 
  -6   2   9      290.65      407.27     31.06 o 
  -5   2   9      249.33      258.48     25.66 o 
  -4   2   9      440.65      455.52     25.78 o 
  -3   2   9      290.28      384.46     24.78 o 
  -2   2   9     1382.60     1543.68     96.69 o 
  -1   2   9       23.61       20.58     15.99 o 
   0   2   9     2252.95     2529.78    128.16 o 
   1   2   9      360.30      405.37     29.98 o 
   2   2   9     1830.45     1833.33     87.11 o 
   3   2   9       21.63        5.84     26.89 o 
   4   2   9     1077.16     1123.71    125.36 o 
   5   2   9        0.03      -25.71     35.46 o 
   6   2   9      191.55      238.71     83.80 o 
   7   2   9        2.18        0.00     42.89 o 
   8   2   9      188.98      208.39     85.09 o 
   9   2   9        0.19       -3.49     46.43 o 
  10   2   9      338.37      451.57     77.19 o 
 -15   3   9       13.01       11.90     90.28 o 
 -14   3   9       69.78       76.29     53.74 o 
 -13   3   9      160.17       79.70     57.95 o 
 -12   3   9      168.84      171.60     69.33 o 
 -11   3   9        0.21      -14.25     31.23 o 
 -10   3   9      324.59      374.84     59.59 o 
  -9   3   9      299.83      340.97     44.08 o 
  -8   3   9      707.97      661.92     59.23 o 
  -7   3   9       70.27       79.37     28.76 o 
  -6   3   9     1318.65     1337.92     55.24 o 
  -5   3   9      563.36      511.90     35.81 o 
  -4   3   9      176.58      243.88     34.84 o 
  -3   3   9      791.78      802.72     68.93 o 
  -2   3   9      476.93      453.31     34.74 o 
  -1   3   9     1986.83     1877.50    207.33 o 
   0   3   9       95.17       76.32     26.93 o 
   1   3   9     4598.63     4307.62    361.50 o 
   2   3   9      283.43      340.61     47.88 o 
   3   3   9     1312.97     1172.89     73.84 o 
   4   3   9       30.04        0.78     38.35 o 
   5   3   9      247.63      284.08     58.21 o 
   6   3   9        4.99        9.22     69.57 o 
   7   3   9      222.19      182.23    111.31 o 
   8   3   9       39.33       29.82     75.74 o 
   9   3   9       68.03       12.24     81.72 o 
 -14   4   9       13.20       35.11     50.63 o 
 -13   4   9        3.51      -60.43     48.89 o 
 -12   4   9      303.60      267.47     60.00 o 
 -11   4   9      101.53      137.43     75.96 o 
 -10   4   9      114.93       81.30     39.85 o 
  -9   4   9      827.22      717.43     49.46 o 
  -8   4   9       20.99      -16.66     31.19 o 
  -7   4   9      861.00      830.17     50.62 o 
  -6   4   9      227.50      269.11     41.20 o 
  -5   4   9      371.13      448.85     46.04 o 
  -4   4   9      283.86      273.35     44.95 o 
  -3   4   9      124.49       97.96     32.79 o 
  -2   4   9     1236.32     1202.60    101.11 o 
  -1   4   9      282.02      272.65     37.87 o 
   0   4   9      467.96      586.49     53.08 o 
   1   4   9      565.21      508.35     49.11 o 
   2   4   9      304.17      336.52     68.62 o 
   3   4   9       25.73       24.12     34.43 o 
   4   4   9      815.82      854.15     68.34 o 
   5   4   9        9.75      -61.23     40.82 o 
   6   4   9      175.40      180.58     80.74 o 
   7   4   9       92.65       78.18     57.56 o 
   8   4   9       22.55      -26.06     59.45 o 
   9   4   9       16.59       11.32     72.63 o 
 -13   5   9        8.41        7.78     51.72 o 
 -12   5   9      195.77      188.91     55.96 o 
 -11   5   9        0.54      -14.68     39.83 o 
 -10   5   9      189.45      156.55     47.14 o 
  -9   5   9        3.01      -37.20     36.14 o 
  -8   5   9      126.16      165.77     38.69 o 
  -7   5   9        4.70      -23.20     31.65 o 
  -6   5   9      175.73      219.83     52.68 o 
  -5   5   9      192.30      238.20     57.48 o 
  -4   5   9        4.42      -27.10     31.84 o 
  -3   5   9       13.52       16.72     35.59 o 
  -2   5   9       74.42       63.96     37.60 o 
  -1   5   9       11.39       21.57     34.66 o 
   0   5   9        5.84       11.69     49.62 o 
   1   5   9      411.01      448.85     96.67 o 
   2   5   9        0.02      -10.90     35.35 o 
   3   5   9      377.49      348.42     86.22 o 
   4   5   9       18.06      -15.10     39.43 o 
   5   5   9       30.53       79.36     47.46 o 
   6   5   9        9.50      -31.52     44.17 o 
   7   5   9       11.58       17.38     52.01 o 
   8   5   9       11.81      -34.75     49.26 o 
 -12   6   9        2.37       11.16     48.84 o 
 -11   6   9        1.42       26.89     46.04 o 
 -10   6   9        0.74       -4.02     49.87 o 
  -9   6   9       71.13       79.33     41.57 o 
  -8   6   9       47.67       31.59     41.37 o 
  -7   6   9        8.41       23.63     39.09 o 
  -6   6   9        1.54        1.30     38.81 o 
  -5   6   9       50.44       -7.13     59.51 o 
  -4   6   9       13.17        2.42     38.43 o 
  -3   6   9        8.25       24.00     39.46 o 
  -2   6   9        3.85      -22.53     38.17 o 
  -1   6   9        7.05      -36.53     55.60 o 
   0   6   9       41.49      -40.10     36.42 o 
   1   6   9       41.16      -21.09     48.28 o 
   2   6   9       20.58        6.91     36.53 o 
   3   6   9        8.11      -19.88     36.16 o 
   4   6   9        1.28        8.93     42.27 o 
   5   6   9        0.07      -14.58     67.44 o 
   6   6   9        0.25      -26.02     46.82 o 
 -10   7   9       16.47       31.60     43.19 o 
  -9   7   9        0.98       34.70     41.05 o 
  -8   7   9        0.07       26.15     42.46 o 
  -7   7   9        2.94      -54.83     50.45 o 
  -6   7   9        6.41      -22.75     41.53 o 
  -5   7   9       37.49       24.28     45.44 o 
  -4   7   9      127.15       68.55     49.28 o 
  -3   7   9        0.07      -57.11     65.29 o 
  -2   7   9       16.52      -43.09     42.67 o 
  -1   7   9        0.06      -23.45     50.85 o 
   0   7   9       16.63       12.42     39.18 o 
   1   7   9       98.08       58.93     43.22 o 
   2   7   9        5.38       -4.05     40.68 o 
   3   7   9        5.78       11.52     44.01 o 
   4   7   9        2.88      -30.55     43.92 o 
  -6   8   9        0.20      -18.56     44.89 o 
  -5   8   9        0.62      -58.83     45.20 o 
  -4   8   9       16.55       12.47     47.87 o 
  -3   8   9        7.35      -17.57     69.87 o 
  -2   8   9      134.00      141.12     68.52 o 
  -1   8   9       37.02       80.65     50.73 o 
   0   8   9       40.77       24.44     61.18 o 
 -16   0  10       56.15      -50.28     68.89 o 
 -15   0  10       82.28       14.49     68.99 o 
 -14   0  10        1.85      -83.09     56.16 o 
 -13   0  10      413.20      315.21     72.41 o 
 -12   0  10       35.85        0.07     41.19 o 
 -11   0  10       63.61       -3.40     40.67 o 
 -10   0  10      102.82       57.22     41.89 o 
  -9   0  10      735.45      776.83     63.50 o 
  -8   0  10        0.62      -44.62     29.75 o 
  -7   0  10      220.82      273.80     46.83 o 
  -6   0  10      281.20      451.50    135.08 o 
  -5   0  10     2471.77     2794.50    140.38 o 
  -4   0  10      607.57      857.13     60.07 o 
  -3   0  10     2214.47     2319.00    127.64 o 
  -2   0  10      293.35      317.11     45.96 o 
  -1   0  10      592.26      593.49     40.58 o 
   0   0  10      383.09      340.66     33.33 o 
   1   0  10        4.30       -8.23     33.91 o 
   2   0  10       90.10      125.63     51.51 o 
   3   0  10      223.05      211.22     63.55 o 
   4   0  10     2208.88     2385.66    192.91 o 
   5   0  10        6.71       47.20     61.30 o 
   6   0  10     4221.69     4304.10    310.71 o 
   8   0  10      232.44      346.50    105.02 o 
   9   0  10      171.43      296.56    111.68 o 
  10   0  10      143.15      304.83    114.76 o 
 -16   1  10       79.47      -28.76     51.05 o 
 -15   1  10       37.94       55.15     49.23 o 
 -14   1  10       41.90       -0.79     38.85 o 
 -13   1  10      209.18      224.89     43.85 o 
 -12   1  10      520.51      449.06     71.52 o 
 -11   1  10        0.04      -35.28     27.16 o 
 -10   1  10       65.47       97.97     32.99 o 
  -9   1  10      254.16      302.66     36.91 o 
  -8   1  10        4.36      -18.16     20.73 o 
  -7   1  10       62.11       47.99     21.38 o 
  -6   1  10      875.42      890.00     37.29 o 
  -5   1  10      431.69      503.17     27.47 o 
  -4   1  10     1506.86     1779.33     58.43 o 
  -3   1  10      902.93      995.84     38.57 o 
  -2   1  10      900.98      986.55     38.62 o 
  -1   1  10     1352.23     1455.54     50.50 o 
   0   1  10      288.09      331.42     28.99 o 
   1   1  10      244.62      320.85     30.85 o 
   2   1  10        5.37      -43.19     28.79 o 
   3   1  10     2446.62     2554.03    113.53 o 
   4   1  10        6.90      -45.70     38.50 o 
   5   1  10      221.21      282.11     80.74 o 
   6   1  10        8.29       16.11     49.05 o 
   7   1  10      750.48      880.51     98.53 o 
   8   1  10       23.38      113.00     86.91 o 
   9   1  10      375.79      480.47     84.40 o 
 -15   2  10        3.00      -28.35     67.27 o 
 -14   2  10      278.29      170.73     79.81 o 
 -13   2  10      227.91      173.91     42.27 o 
 -12   2  10       32.69        8.67     30.40 o 
 -11   2  10        1.70       17.97     28.77 o 
 -10   2  10      252.76      245.77     32.06 o 
  -9   2  10      419.05      539.09     49.20 o 
  -8   2  10      396.51      538.71     48.74 o 
  -7   2  10       30.46       13.17     20.72 o 
  -6   2  10       44.97       41.35     23.85 o 
  -5   2  10      372.47      507.75     37.94 o 
  -4   2  10      416.53      507.24     43.28 o 
  -3   2  10      226.00      296.95     30.67 o 
  -2   2  10      915.89      924.26     99.98 o 
  -1   2  10        4.47        8.68     21.31 o 
   0   2  10     2654.35     2641.67    176.16 o 
   1   2  10       29.46       36.42     22.23 o 
   2   2  10      151.54      141.31     28.23 o 
   3   2  10        2.03      -21.99     35.52 o 
   4   2  10       98.75       80.37     43.38 o 
   5   2  10        9.47      -13.12     57.48 o 
   6   2  10      143.03      214.74     77.21 o 
   7   2  10       14.86       90.82     77.46 o 
   8   2  10        0.60       48.52     69.92 o 
   9   2  10       18.24       -6.51     82.30 o 
 -15   3  10        5.25      -27.33     55.15 o 
 -14   3  10       14.25       26.05     77.06 o 
 -13   3  10       19.38       -9.19     47.63 o 
 -12   3  10       84.32       80.34     49.97 o 
 -11   3  10        6.61       -1.61     34.99 o 
 -10   3  10      106.76      121.77     39.42 o 
  -9   3  10       36.23      -10.04     31.81 o 
  -8   3  10       24.79       21.71     28.91 o 
  -7   3  10       21.01      -34.90     24.34 o 
  -6   3  10      207.05      179.75     32.33 o 
  -5   3  10       88.13       43.02     26.58 o 
  -4   3  10        1.90      -37.37     24.91 o 
  -3   3  10      249.77      279.32     48.38 o 
  -2   3  10       72.81       29.53     34.58 o 
  -1   3  10       75.80       77.16     29.13 o 
   0   3  10      493.84      566.66     70.16 o 
   1   3  10      955.67      874.06    180.18 o 
   2   3  10      233.48      290.43     60.47 o 
   3   3  10       19.22      -18.17     32.38 o 
   4   3  10       12.24      -35.79     38.55 o 
   5   3  10        2.03       -2.31     45.43 o 
   6   3  10        9.03      -68.19     49.22 o 
   7   3  10        8.11      -23.59     57.06 o 
   8   3  10       51.55      135.81    204.39 o 
   9   3  10       61.42      -20.61     83.82 o 
 -14   4  10        6.69       24.79    102.21 o 
 -13   4  10       19.77       48.48     47.51 o 
 -12   4  10        8.52       18.83     47.24 o 
 -11   4  10        5.62      106.49     94.00 o 
 -10   4  10        9.26      -35.32     35.91 o 
  -9   4  10       79.90       83.57     38.59 o 
  -8   4  10       14.87      -34.21     31.32 o 
  -7   4  10      270.28      345.05     45.58 o 
  -6   4  10      103.42       89.42     42.30 o 
  -5   4  10        0.13      -36.46     24.31 o 
  -4   4  10        0.56      -42.26     28.64 o 
  -3   4  10      134.17      146.39     36.14 o 
  -2   4  10      394.02      430.06     64.53 o 
  -1   4  10      162.44      172.20     34.62 o 
   0   4  10      248.98      267.37     70.85 o 
   1   4  10      144.20      149.79     39.51 o 
   2   4  10       29.83       43.47     38.26 o 
   3   4  10       32.67      -11.08     35.69 o 
   4   4  10      136.82       85.26     61.72 o 
   5   4  10        0.03      -61.88     43.44 o 
   6   4  10       11.37       16.44     45.83 o 
   7   4  10        1.09       -1.57     56.98 o 
   8   4  10       27.82       34.48     60.64 o 
 -13   5  10        9.58      -19.89     53.64 o 
 -12   5  10       78.59       99.92     49.89 o 
 -11   5  10       57.25       32.84     48.98 o 
 -10   5  10      153.44      133.40     47.02 o 
  -9   5  10        9.10       -9.93     39.04 o 
  -8   5  10      221.10      205.51     42.88 o 
  -7   5  10       67.38      124.78     38.65 o 
  -6   5  10      502.17      570.91     47.43 o 
  -5   5  10      686.18      783.93     60.42 o 
  -4   5  10      183.31      272.54     48.00 o 
  -3   5  10      617.48      668.82     60.26 o 
  -2   5  10        7.32      -21.11     45.04 o 
  -1   5  10        4.30      -49.34     32.90 o 
   0   5  10       25.65       19.55     34.45 o 
   1   5  10       91.26       71.67     87.25 o 
   2   5  10       32.12       40.85     37.99 o 
   3   5  10      294.07      247.11     78.31 o 
   4   5  10       36.14       30.93     39.43 o 
   5   5  10      156.76      161.58     58.80 o 
   6   5  10        4.00      -55.88     49.84 o 
   7   5  10       68.09       58.58     56.31 o 
 -11   6  10       41.38       49.34     47.32 o 
 -10   6  10        3.21      -29.08     53.51 o 
  -9   6  10       75.94      169.29     48.19 o 
  -8   6  10       58.91       55.29     44.05 o 
  -7   6  10      103.50      155.73     43.45 o 
  -6   6  10      368.12      555.21     98.76 o 
  -5   6  10       19.89       -9.80     59.27 o 
  -4   6  10       58.68       55.07     49.11 o 
  -3   6  10      220.89      268.11     53.62 o 
  -2   6  10      148.71      146.97     47.83 o 
  -1   6  10        8.85       12.56     40.52 o 
   0   6  10      488.27      497.31     62.45 o 
   1   6  10       10.02        7.75     37.09 o 
   2   6  10       84.82       62.01     42.79 o 
   3   6  10       24.80        0.09     37.44 o 
   4   6  10      107.50      100.79     59.54 o 
   5   6  10       13.25      -16.21     41.48 o 
  -9   7  10      112.36      156.92     49.71 o 
  -8   7  10        9.10       19.45     42.90 o 
  -7   7  10       21.40       44.39     45.03 o 
  -6   7  10       28.30       -1.07     44.89 o 
  -5   7  10       43.61       43.28     48.33 o 
  -4   7  10      122.92       90.20     46.20 o 
  -3   7  10      137.58      140.05     53.82 o 
  -2   7  10       84.43      155.65     51.14 o 
  -1   7  10       13.41       26.20     44.87 o 
   0   7  10       44.94       41.63     45.23 o 
   1   7  10       96.29      100.75     47.27 o 
   2   7  10        0.85      -21.99     40.00 o 
   3   7  10      139.87      129.22     46.15 o 
  -4   8  10        9.11      -29.71     66.42 o 
  -3   8  10        1.03      -22.98     92.90 o 
 -15   1  11       93.09       40.75     49.10 o 
 -14   1  11       19.33       11.15     38.45 o 
 -13   1  11       14.22      -29.07     32.94 o 
 -12   1  11        7.12      -24.10     28.84 o 
 -11   1  11      730.77      703.86     81.88 o 
 -10   1  11      125.83      140.28     35.65 o 
  -9   1  11     1434.35     1565.86    110.80 o 
  -8   1  11       67.73       67.33     30.93 o 
  -7   1  11        2.15      -24.00     23.66 o 
  -6   1  11       19.81       16.90     22.46 o 
  -5   1  11        0.64       -5.66     19.66 o 
  -4   1  11       27.48       37.30     20.92 o 
  -3   1  11       20.08       20.64     21.28 o 
  -2   1  11       26.12       18.52     17.40 o 
  -1   1  11        8.16       19.13     17.26 o 
   0   1  11       62.64       75.73     21.17 o 
   1   1  11      226.26      296.42     32.28 o 
   2   1  11      208.74      297.25     36.18 o 
   3   1  11     2404.24     2622.01    119.24 o 
   4   1  11        0.44       23.78     42.91 o 
   5   1  11     1157.87     1214.23    138.02 o 
   6   1  11       46.01       34.66     95.94 o 
   7   1  11        0.24       44.42     63.65 o 
   8   1  11       25.18        2.74     86.66 o 
   9   1  11        2.33       79.30     60.82 o 
 -15   2  11        2.36       11.02     64.09 o 
 -14   2  11      102.71       98.07     76.87 o 
 -13   2  11       62.90       26.19     43.81 o 
 -12   2  11        8.27       -0.63     41.90 o 
 -11   2  11       20.98       -0.64     35.16 o 
 -10   2  11       69.70       58.94     37.74 o 
  -9   2  11       17.64        9.98     37.33 o 
  -8   2  11       95.94      100.60     40.26 o 
  -7   2  11      482.71      547.04     39.36 o 
  -6   2  11      158.65      179.80     30.26 o 
  -5   2  11      522.40      576.07     37.79 o 
  -4   2  11      105.49      139.21     27.61 o 
  -3   2  11      291.79      379.91     34.55 o 
  -2   2  11      134.45      165.40     28.36 o 
  -1   2  11     1158.82     1145.10     75.39 o 
   0   2  11     1999.46     1955.29     94.44 o 
   1   2  11      149.54      179.39     38.04 o 
   2   2  11     1236.56     1125.37     71.08 o 
   3   2  11       11.59       29.67     37.26 o 
   4   2  11        1.81      -44.21     38.72 o 
   5   2  11        7.20      -12.25     62.40 o 
   6   2  11      297.06      266.98     95.72 o 
   7   2  11       14.56       -2.64     66.44 o 
   8   2  11      342.07      336.95    111.24 o 
 -15   3  11       38.32       63.80     77.26 o 
 -14   3  11       68.84        4.90     69.62 o 
 -13   3  11       22.78      -55.77     60.27 o 
 -12   3  11       37.30       25.34     45.87 o 
 -11   3  11       49.96       37.93     37.02 o 
 -10   3  11      724.43      729.37     67.89 o 
  -9   3  11       52.42       28.07     33.09 o 
  -8   3  11      534.47      591.42     46.04 o 
  -7   3  11      259.08      363.58     40.57 o 
  -6   3  11       12.67      -39.73     26.49 o 
  -5   3  11       11.50      -19.63     31.61 o 
  -4   3  11      422.01      465.16     42.10 o 
  -3   3  11      672.53      690.85     44.91 o 
  -2   3  11      350.07      441.27     57.27 o 
  -1   3  11     1691.29     1656.07    115.05 o 
   0   3  11       21.57      -21.86     25.60 o 
   1   3  11       58.53       25.07     32.66 o 
   2   3  11      231.31      274.50     45.13 o 
   3   3  11       82.44       77.40     41.31 o 
   4   3  11       33.61      -20.67     41.77 o 
   5   3  11      184.34      176.74     56.94 o 
   6   3  11       11.33      -26.43     51.66 o 
   7   3  11       42.55      101.58     95.03 o 
   8   3  11        8.20      135.85     70.04 o 
 -14   4  11        0.24      -51.79     50.36 o 
 -13   4  11      136.10      137.69     58.22 o 
 -12   4  11       15.17       35.90     48.98 o 
 -11   4  11      459.34      603.51    118.14 o 
 -10   4  11       97.10       77.96     41.53 o 
  -9   4  11      344.85      523.01     68.63 o 
  -8   4  11       28.96       31.52     33.34 o 
  -7   4  11      567.27      740.23     55.27 o 
  -6   4  11      661.27      746.70     52.58 o 
  -5   4  11       10.30       24.22     30.75 o 
  -4   4  11     1146.78     1211.87    128.08 o 
  -3   4  11      766.51      781.24     53.96 o 
  -2   4  11       14.74      -40.80     27.20 o 
  -1   4  11       14.19      -41.37     27.58 o 
   0   4  11       96.43      100.60     35.57 o 
   1   4  11        0.15      -30.95     31.07 o 
   2   4  11     1073.96      970.26     96.70 o 
   3   4  11        1.10      -17.85     37.25 o 
   4   4  11      169.11      141.36     50.45 o 
   5   4  11        0.49      -38.98     43.35 o 
   6   4  11       56.57       64.77     58.46 o 
   7   4  11       19.68      -15.34     56.93 o 
 -13   5  11       10.93       37.95     54.38 o 
 -12   5  11       87.96       74.70     51.42 o 
 -11   5  11        0.61      -24.44     43.00 o 
 -10   5  11      154.05      178.49     51.77 o 
  -9   5  11       10.01       -8.35     34.09 o 
  -8   5  11      153.97      253.61     46.57 o 
  -7   5  11      218.00      242.71     44.81 o 
  -6   5  11       10.06      -11.87     36.03 o 
  -5   5  11       50.62       -0.51     36.47 o 
  -4   5  11        5.06       -5.42     35.01 o 
  -3   5  11       85.03       69.24     39.16 o 
  -2   5  11        6.87        8.70     40.66 o 
  -1   5  11      425.50      482.92     98.12 o 
   0   5  11       19.46      -17.73     31.61 o 
   1   5  11       67.37       81.64     41.08 o 
   2   5  11        1.92       44.42     39.92 o 
   3   5  11       79.22      114.73     44.89 o 
   4   5  11       66.33       96.77     48.14 o 
   5   5  11       60.19       93.28     49.37 o 
   6   5  11        0.04       -7.37     49.99 o 
 -11   6  11        0.21      -38.40     40.81 o 
 -10   6  11       36.90      -29.82     40.02 o 
  -9   6  11       10.08       18.49     40.43 o 
  -8   6  11       13.35       29.47     46.05 o 
  -7   6  11        0.03        6.75     43.97 o 
  -6   6  11      102.68      101.89     49.55 o 
  -5   6  11       82.94      119.53     60.86 o 
  -4   6  11       18.23       15.91     44.35 o 
  -3   6  11       57.45       76.12     43.69 o 
  -2   6  11        5.30       16.42     38.98 o 
  -1   6  11       84.58       58.06     42.72 o 
   0   6  11       94.13      114.79     52.44 o 
   1   6  11        5.42      -46.52     57.11 o 
   2   6  11       24.97        2.18     41.97 o 
   3   6  11        4.57       37.16     44.55 o 
   4   6  11       39.26       52.71     46.29 o 
  -8   7  11       35.44       48.43     59.24 o 
  -7   7  11        1.19       62.94     49.04 o 
  -6   7  11        4.61       10.37     44.73 o 
  -5   7  11        3.08      -31.48     42.84 o 
  -4   7  11       36.77      -12.79     46.45 o 
  -3   7  11       48.75       -3.41     95.96 o 
  -2   7  11        3.44      -48.07     88.89 o 
  -1   7  11       37.23       40.87     47.81 o 
   0   7  11       67.99       14.12     45.74 o 
   1   7  11        8.58        3.35     47.29 o 
 -15   0  12        3.67      -27.42     63.65 o 
 -14   0  12       56.12       26.83     48.68 o 
 -13   0  12      165.31       86.15     51.30 o 
 -12   0  12     1492.14     1833.63    162.55 o 
 -11   0  12      494.78      701.12    110.36 o 
 -10   0  12      520.72      556.05    228.50 o 
  -9   0  12        8.61        0.72     45.36 o 
  -8   0  12      513.62      541.98     69.45 o 
  -7   0  12       40.34       49.67     42.69 o 
  -6   0  12      177.94      284.96     50.42 o 
  -5   0  12     1296.22     1405.33    123.55 o 
  -4   0  12      334.33      475.42     57.98 o 
  -3   0  12      388.70      480.87     67.08 o 
  -2   0  12      128.56      115.15     40.22 o 
  -1   0  12      141.63      156.24     44.36 o 
   0   0  12      194.39      200.42     50.62 o 
   1   0  12        2.96       17.31     43.27 o 
   2   0  12     1353.99     1581.09    105.14 o 
   3   0  12        0.26      158.78     81.15 o 
   4   0  12     1618.90     2016.84    179.88 o 
   5   0  12        9.24      -26.34     69.77 o 
   6   0  12       62.39       12.24     66.10 o 
   7   0  12        0.81      114.72     80.54 o 
   8   0  12       57.56      165.63    103.01 o 
 -15   1  12      284.73      220.19     96.28 o 
 -14   1  12      103.73       58.71     48.33 o 
 -13   1  12       80.31       63.04     33.65 o 
 -12   1  12      183.58      157.48     46.33 o 
 -11   1  12       91.90       46.62     31.63 o 
 -10   1  12       67.96       55.33     33.89 o 
  -9   1  12      117.97      144.88     37.47 o 
  -8   1  12      971.41     1069.59     55.65 o 
  -7   1  12       43.90       28.87     28.57 o 
  -6   1  12      266.21      366.25     42.61 o 
  -5   1  12       48.76       48.78     25.39 o 
  -4   1  12      811.85      864.03     47.91 o 
  -3   1  12      122.75      149.36     30.77 o 
  -2   1  12      208.14      207.01     32.37 o 
  -1   1  12      409.95      520.36     43.96 o 
   0   1  12        4.32      -36.61     24.41 o 
   1   1  12      272.38      362.81     46.96 o 
   2   1  12        1.31       43.71     35.58 o 
   3   1  12        9.71       55.28     32.82 o 
   4   1  12        3.68        3.49     43.97 o 
   5   1  12      455.16      646.67    121.37 o 
   6   1  12        9.02      -25.17     70.01 o 
   7   1  12      470.39      566.53    121.32 o 
 -15   2  12      248.11      234.03     91.02 o 
 -14   2  12        0.11      -38.97     67.47 o 
 -13   2  12       65.14       15.55     41.59 o 
 -12   2  12       43.31       -3.41     31.52 o 
 -11   2  12      211.84      131.20     39.63 o 
 -10   2  12      339.01      260.80     46.20 o 
  -9   2  12        9.58        5.79     35.93 o 
  -8   2  12        2.90      -11.93     38.05 o 
  -7   2  12       48.50       48.60     39.25 o 
  -6   2  12      552.10      543.74     57.54 o 
  -5   2  12      688.31      643.50     49.70 o 
  -4   2  12      106.51       88.06     35.52 o 
  -3   2  12       85.04       94.56     36.75 o 
  -2   2  12      299.81      356.77     47.90 o 
  -1   2  12       16.08      -11.17     25.02 o 
   0   2  12        1.64      -35.95     23.97 o 
   1   2  12       24.14       13.48     40.89 o 
   2   2  12      128.35      125.20     38.30 o 
   3   2  12        6.33      -19.99     35.37 o 
   4   2  12      239.89      252.21     55.93 o 
   5   2  12        0.32      -21.01     50.74 o 
   6   2  12      111.10      161.56     64.72 o 
   7   2  12       46.82       35.15     86.42 o 
 -14   3  12        4.27       24.73     58.66 o 
 -13   3  12       12.29        9.35     61.54 o 
 -12   3  12       93.67       79.61     48.19 o 
 -11   3  12        2.04      -27.61     41.48 o 
 -10   3  12        0.46      -10.40     33.07 o 
  -9   3  12       20.53       -9.34     37.54 o 
  -8   3  12        7.62       10.79     37.62 o 
  -7   3  12      502.44      615.40     60.82 o 
  -6   3  12      125.21      113.43     33.00 o 
  -5   3  12       40.27       34.11     29.38 o 
  -4   3  12       13.13      -11.56     25.65 o 
  -3   3  12        6.28      -37.26     24.84 o 
  -2   3  12       10.96      -34.88     23.74 o 
  -1   3  12       13.93      -34.83     23.22 o 
   0   3  12       21.40        4.88     27.23 o 
   1   3  12      179.88      149.86     37.78 o 
   2   3  12       37.16        2.12     35.03 o 
   3   3  12       73.41       69.41     44.42 o 
   4   3  12        3.93      -57.41     40.77 o 
   5   3  12        3.90      -41.52     45.40 o 
   6   3  12        0.71       14.92     79.10 o 
   7   3  12        1.99       78.77     70.02 o 
 -13   4  12        0.57       -8.23     55.42 o 
 -12   4  12        1.28        1.66     63.16 o 
 -11   4  12        1.81       18.41     42.87 o 
 -10   4  12        1.47      -37.46     37.24 o 
  -9   4  12       38.98       14.70     48.24 o 
  -8   4  12       12.67      -15.17     35.37 o 
  -7   4  12       13.15      -13.05     31.30 o 
  -6   4  12       49.08       64.20     30.90 o 
  -5   4  12       16.32       23.04     28.79 o 
  -4   4  12       15.30       -7.88     27.21 o 
  -3   4  12       18.06       -2.98     28.48 o 
  -2   4  12        0.50      -23.15     26.26 o 
  -1   4  12        0.15      -30.98     32.35 o 
   0   4  12       11.93       -8.13     30.84 o 
   1   4  12       87.26      150.72     80.44 o 
   2   4  12       37.72       43.80     44.73 o 
   3   4  12        0.02      -53.67     43.60 o 
   4   4  12        0.06      -15.19     42.01 o 
   5   4  12        5.71      -14.90     47.82 o 
   6   4  12       54.42       54.82     55.62 o 
 -12   5  12       12.71       32.89     51.98 o 
 -11   5  12       91.67       75.11     83.53 o 
 -10   5  12       20.96       42.34     42.68 o 
  -9   5  12        0.17      -30.24     38.64 o 
  -8   5  12       58.41       99.80     39.87 o 
  -7   5  12      273.97      321.21     49.22 o 
  -6   5  12        2.16      -30.68     37.36 o 
  -5   5  12      162.93       97.94     40.97 o 
  -4   5  12       85.30       26.29     44.11 o 
  -3   5  12      125.48      170.30     88.06 o 
  -2   5  12      193.78      193.87     72.02 o 
  -1   5  12        5.34        5.80     34.62 o 
   0   5  12      197.69      160.18     83.63 o 
   1   5  12      166.74      179.23     62.69 o 
   2   5  12        8.64       -4.42     39.00 o 
   3   5  12      228.74      266.50     76.21 o 
   4   5  12       15.09       32.28     46.20 o 
 -10   6  12       19.16        7.78     48.94 o 
  -9   6  12       18.60       39.90     62.57 o 
  -8   6  12       44.36       75.11     45.74 o 
  -7   6  12       11.27       19.11     40.73 o 
  -6   6  12        1.15       40.51     41.37 o 
  -5   6  12      285.40      405.75     64.11 o 
  -4   6  12       84.64      105.92     48.71 o 
  -3   6  12      136.76      187.02     74.10 o 
  -2   6  12       90.58       68.67     49.11 o 
  -1   6  12        9.98      -20.41     46.10 o 
   0   6  12        4.63      -12.87     39.75 o 
   1   6  12        9.11      -38.74     40.22 o 
   2   6  12      107.27      117.84     73.37 o 
  -6   7  12      144.75      300.01     64.76 o 
  -5   7  12       59.52       23.23     49.40 o 
  -4   7  12       28.23       33.21     51.20 o 
  -3   7  12       37.10        8.10     49.02 o 
  -2   7  12       45.55       -4.93     43.66 o 
  -1   7  12      123.96       98.28     50.30 o 
 -15   1  13        5.97       -1.13     67.47 o 
 -14   1  13        0.34      -11.15     36.00 o 
 -13   1  13      143.07      103.71     39.56 o 
 -12   1  13      233.01      109.89     48.28 o 
 -11   1  13       71.64       -2.05     37.11 o 
 -10   1  13      115.01       66.15     39.58 o 
  -9   1  13      180.12       88.89     41.08 o 
  -8   1  13        0.94       -1.28     37.34 o 
  -7   1  13      421.66      440.95     56.19 o 
  -6   1  13       16.69      -11.40     34.03 o 
  -5   1  13        5.06      -40.28     32.14 o 
  -4   1  13        2.68      -26.84     30.83 o 
  -3   1  13        0.17      -33.35     29.93 o 
  -2   1  13       14.30      -42.91     28.61 o 
  -1   1  13        3.86      -45.39     30.26 o 
   0   1  13       23.24       39.10     40.25 o 
   1   1  13       88.06      124.28     45.27 o 
   2   1  13       19.44        9.23     55.08 o 
   3   1  13        0.34      -40.44     59.68 o 
   4   1  13       99.20       94.30     80.54 o 
   5   1  13      158.83      107.62     88.37 o 
   6   1  13        8.98      -62.13     71.78 o 
 -14   2  13        1.53      -10.93     42.89 o 
 -13   2  13      103.96       65.71     46.83 o 
 -12   2  13        5.62        1.71     33.48 o 
 -11   2  13       52.99       23.81     34.06 o 
 -10   2  13       86.15       53.97     39.31 o 
  -9   2  13      387.99      372.32    101.13 o 
  -8   2  13      273.74      327.86    135.30 o 
  -7   2  13       91.14      130.66     43.18 o 
  -6   2  13       45.98       12.69     36.66 o 
  -5   2  13        0.60      -33.72     32.57 o 
  -4   2  13       54.70       67.07     36.88 o 
  -3   2  13        7.59      -23.97     29.87 o 
  -2   2  13       86.46       53.16     36.64 o 
  -1   2  13        3.42      -46.17     33.08 o 
   0   2  13       18.08      -35.29     36.27 o 
   1   2  13        4.71       -5.14     50.14 o 
   2   2  13        1.98      -65.22     48.47 o 
   3   2  13        1.26       28.40     67.86 o 
   4   2  13      124.10      128.33     71.83 o 
   5   2  13        0.41       70.94     73.47 o 
   6   2  13       74.82      155.95     65.25 o 
 -14   3  13       22.97      -30.99     69.87 o 
 -13   3  13       57.29       14.54     39.57 o 
 -12   3  13       79.47       32.59     44.40 o 
 -11   3  13       14.73        5.39     43.60 o 
 -10   3  13      190.27      189.61     69.63 o 
  -9   3  13       91.95       59.00     39.85 o 
  -8   3  13      239.16      306.76     79.77 o 
  -7   3  13      228.90      214.97     47.46 o 
  -6   3  13      235.84      321.04     49.75 o 
  -5   3  13       13.59      -20.32     29.54 o 
  -4   3  13       40.33       60.44     36.54 o 
  -3   3  13      202.06      203.90     47.51 o 
  -2   3  13       44.75       38.95     36.58 o 
  -1   3  13       40.16       40.40     29.41 o 
   0   3  13      229.95      253.89     47.91 o 
   1   3  13      249.17      267.02     50.23 o 
   2   3  13       15.33      -20.56     33.66 o 
   3   3  13      125.09       55.06     40.62 o 
   4   3  13        1.05      -27.15     41.97 o 
   5   3  13       62.37       48.64     80.96 o 
 -13   4  13       14.13       11.02     69.62 o 
 -12   4  13      122.93      129.80     66.59 o 
 -11   4  13      124.23       82.46     45.25 o 
 -10   4  13       64.14       51.32     51.58 o 
  -9   4  13      175.90      267.05     66.03 o 
  -8   4  13       12.21      -49.73     39.31 o 
  -7   4  13       71.59      103.41     46.35 o 
  -6   4  13      102.08       59.77     56.46 o 
  -5   4  13       97.36       94.01     32.78 o 
  -4   4  13       72.16       28.17     30.15 o 
  -3   4  13      483.83      544.40     49.19 o 
  -2   4  13       77.33       92.70     40.21 o 
  -1   4  13      492.08      537.25     53.75 o 
   0   4  13      391.37      432.87    141.11 o 
   1   4  13       93.48       72.75     40.18 o 
   2   4  13      183.65      325.71    104.87 o 
   3   4  13       12.04       -2.85     39.98 o 
   4   4  13      179.62      243.72    100.52 o 
 -11   5  13       17.64       49.45     71.97 o 
 -10   5  13       31.18       64.91     58.07 o 
  -9   5  13        8.63       21.94     41.41 o 
  -8   5  13       63.00       94.62     43.44 o 
  -7   5  13        0.64       10.29     40.06 o 
  -6   5  13       91.85      103.31     41.42 o 
  -5   5  13       27.41       13.67     34.65 o 
  -4   5  13       78.03       64.10     71.04 o 
  -3   5  13      130.44      138.04     49.64 o 
  -2   5  13       11.18       -9.63     41.01 o 
  -1   5  13       11.01      -30.17     34.54 o 
   0   5  13       79.97        6.96     44.65 o 
   1   5  13      247.69      240.58    145.51 o 
   2   5  13        0.38       -6.76     39.40 o 
   3   5  13       99.76       96.03     43.91 o 
  -9   6  13       55.43      108.44     50.12 o 
  -8   6  13       23.67       86.29     47.45 o 
  -7   6  13       21.15       82.87     44.93 o 
  -6   6  13       54.17       51.88     42.58 o 
  -5   6  13       10.82        4.08     38.50 o 
  -4   6  13       39.84      -26.72     47.30 o 
  -3   6  13        2.86      -47.15     43.68 o 
  -2   6  13       47.60       16.41     45.89 o 
  -1   6  13        1.52      -66.65     44.43 o 
   0   6  13        9.52        5.92     42.41 o 
   1   6  13        8.44       28.51     40.77 o 
 -14   0  14       78.85       82.06     76.72 o 
 -13   0  14      250.79      273.14    218.51 o 
 -12   0  14        3.57       -4.73     47.29 o 
 -11   0  14      352.46      726.14    121.32 o 
 -10   0  14      186.50      169.90     70.97 o 
  -9   0  14       28.27       51.02     50.77 o 
  -8   0  14      153.68      198.13    138.31 o 
  -7   0  14      601.23      740.65     75.03 o 
  -6   0  14        1.29       14.46     41.15 o 
  -5   0  14      213.79      395.57     85.98 o 
  -4   0  14       85.09       47.60     41.84 o 
  -3   0  14      276.56      350.08     55.79 o 
  -2   0  14       34.49      -23.75     39.78 o 
  -1   0  14        8.77      -25.86     38.11 o 
   0   0  14        0.45      -26.55     46.23 o 
   1   0  14       38.45       39.16     53.25 o 
   2   0  14        0.53      -19.65     50.14 o 
   3   0  14      120.71       13.86     68.20 o 
 -14   1  14      148.00       60.43     38.16 o 
 -13   1  14        3.31       -8.96     37.13 o 
 -12   1  14       43.03       38.43     38.36 o 
 -11   1  14        6.53       -3.24     34.18 o 
 -10   1  14      129.69       64.99     39.15 o 
  -9   1  14        1.21      -24.74     36.46 o 
  -8   1  14       56.46       79.93     40.81 o 
  -7   1  14        1.42      -16.45     36.31 o 
  -6   1  14      310.88      422.38    105.95 o 
  -5   1  14        0.20      -20.94     32.28 o 
  -4   1  14      291.77      432.91     53.26 o 
  -3   1  14       79.25       46.55     35.96 o 
  -2   1  14        7.39        0.06     34.59 o 
  -1   1  14        1.47      -49.99     33.33 o 
   0   1  14       24.80      -11.10     38.22 o 
   1   1  14       29.65       30.00     41.89 o 
   2   1  14        1.04      -65.13     49.24 o 
   3   1  14      137.89      220.94    104.95 o 
   4   1  14       58.68      124.70     87.84 o 
   5   1  14       91.10       57.87     89.21 o 
 -14   2  14       57.60       18.88     44.73 o 
 -13   2  14        0.50        7.25     37.66 o 
 -12   2  14       28.90       14.30     33.96 o 
 -11   2  14       55.81       -1.65     29.85 o 
 -10   2  14       21.13       21.80     36.67 o 
  -9   2  14       50.66       34.18     37.91 o 
  -8   2  14      387.18      345.27     73.53 o 
  -7   2  14      195.69      168.38     42.97 o 
  -6   2  14        7.13        8.24     34.34 o 
  -5   2  14       51.13       60.26     35.41 o 
  -4   2  14      162.65      144.41     40.25 o 
  -3   2  14      212.72      252.37     51.94 o 
  -2   2  14      261.83      301.52     71.14 o 
  -1   2  14        5.23      -24.05     35.53 o 
   0   2  14      168.40      139.95     49.98 o 
   1   2  14        0.04      -29.57     54.10 o 
   2   2  14       25.14       11.31     58.56 o 
   3   2  14        3.57       77.99     73.44 o 
   4   2  14       85.68      159.02     87.79 o 
   5   2  14        1.00      -32.46     74.03 o 
 -13   3  14       19.27       38.57     64.48 o 
 -12   3  14        5.13        0.35     42.37 o 
 -11   3  14       48.03       29.46     32.58 o 
 -10   3  14       21.53        1.62     34.46 o 
  -9   3  14        0.22      -10.25     36.57 o 
  -8   3  14       31.67       48.79     39.33 o 
  -7   3  14        0.64      -10.09     32.80 o 
  -6   3  14      219.64      193.34     48.76 o 
  -5   3  14       94.66      103.69     39.89 o 
  -4   3  14      157.73      170.96     47.39 o 
  -3   3  14       34.60       20.79     34.39 o 
  -2   3  14       10.55       21.82     31.32 o 
  -1   3  14       29.53       58.51     55.37 o 
   0   3  14        1.73      -17.28     54.05 o 
   1   3  14       28.08       -5.58     54.59 o 
   2   3  14        1.94      -42.45     53.12 o 
   3   3  14       37.40      -12.19     61.05 o 
   4   3  14        4.94       20.37     68.59 o 
 -12   4  14        0.03       -3.67     44.04 o 
 -11   4  14       12.77       27.67     42.78 o 
 -10   4  14       20.84       32.81     56.48 o 
  -9   4  14       69.16       78.66     54.64 o 
  -8   4  14        0.04       -6.49     38.61 o 
  -7   4  14        0.16      -11.62     36.72 o 
  -6   4  14       28.65       37.76     34.95 o 
  -5   4  14        2.37       -5.62     34.61 o 
  -4   4  14        0.10       -0.64     29.13 o 
  -3   4  14        4.42        2.37     29.00 o 
  -2   4  14        6.75       69.92     62.03 o 
  -1   4  14       15.31        2.35     51.56 o 
   0   4  14        0.38      -34.27     52.09 o 
   1   4  14        0.04       -4.74     37.16 o 
   2   4  14        0.10        1.35     35.47 o 
   3   4  14        0.15        2.14     42.27 o 
 -10   5  14       54.83      131.13     64.42 o 
  -9   5  14        0.37       35.33     51.61 o 
  -8   5  14      147.53      148.67     75.28 o 
  -7   5  14        0.14       45.83     47.34 o 
  -6   5  14      332.52      198.11    176.09 o 
  -5   5  14        6.60       36.48     39.13 o 
  -4   5  14      123.68       55.66     36.43 o 
  -3   5  14       34.78       23.33     41.02 o 
  -2   5  14       42.99       42.71     43.50 o 
  -1   5  14        8.87      -27.71     39.95 o 
   0   5  14       62.03       93.23     45.07 o 
   1   5  14      102.01       91.94     44.87 o 
  -7   6  14      175.08      300.26     93.88 o 
  -6   6  14        6.75       30.92     38.45 o 
  -5   6  14      146.07       83.73     49.71 o 
  -4   6  14       25.62        1.03     45.97 o 
  -3   6  14      207.95      305.25     60.72 o 
  -2   6  14       11.15       12.07     46.30 o 
 -13   1  15       11.42        0.27     35.07 o 
 -12   1  15       86.92       38.03     44.09 o 
 -11   1  15       31.87        1.11     34.14 o 
 -10   1  15       82.00       37.94     45.06 o 
  -9   1  15       40.37       27.35     32.24 o 
  -8   1  15       21.63        0.67     35.10 o 
  -7   1  15        0.38       10.74     33.47 o 
  -6   1  15        5.95       -1.54     31.16 o 
  -5   1  15      132.53       58.07     34.44 o 
  -4   1  15       25.94       48.04     36.34 o 
  -3   1  15       39.89       -1.15     34.78 o 
  -2   1  15       35.80       21.04     38.25 o 
  -1   1  15       28.31       30.00     41.08 o 
   0   1  15       23.98        3.26     40.32 o 
   1   1  15       69.09       49.41     55.26 o 
   2   1  15        0.41      -27.97     53.56 o 
   3   1  15       18.47      -25.01     60.65 o 
   4   1  15       18.65       30.55     88.81 o 
 -13   2  15       96.95       34.70     40.92 o 
 -12   2  15        0.48        1.43     35.54 o 
 -11   2  15       47.52       25.30     36.82 o 
 -10   2  15        9.40        3.17     32.83 o 
  -9   2  15       78.76       36.59     31.66 o 
  -8   2  15       43.58       12.46     32.23 o 
  -7   2  15      190.69      146.60     39.16 o 
  -6   2  15       65.27       75.51     34.99 o 
  -5   2  15      109.83      124.79     46.08 o 
  -4   2  15       65.17       32.12     33.11 o 
  -3   2  15       90.35       91.94     38.88 o 
  -2   2  15       18.88       11.16     35.30 o 
  -1   2  15      191.09      142.36     58.22 o 
   0   2  15       20.20       10.55     41.79 o 
   1   2  15       69.19       69.25     51.80 o 
   2   2  15       29.42       29.82     68.64 o 
   3   2  15       24.17      -47.69     67.71 o 
 -12   3  15       60.40       36.27     63.16 o 
 -11   3  15       76.13       64.72     47.58 o 
 -10   3  15      301.57      330.12    230.61 o 
  -9   3  15       16.85       25.23     30.20 o 
  -8   3  15      124.37       74.53     44.74 o 
  -7   3  15        3.06       13.82     29.69 o 
  -6   3  15       46.92       80.03     41.92 o 
  -5   3  15       92.89      113.03     36.26 o 
  -4   3  15      311.99      356.56    136.44 o 
  -3   3  15      136.56      149.33     73.57 o 
  -2   3  15      127.63      127.65    129.23 o 
  -1   3  15       57.96       45.68     40.86 o 
   0   3  15       57.01       25.80     54.84 o 
   1   3  15        2.55      -11.55     57.72 o 
   2   3  15       64.17       54.59     69.08 o 
   3   3  15       46.66       73.54     72.80 o 
 -11   4  15      192.79      257.63     95.82 o 
 -10   4  15       19.06       38.28     55.30 o 
  -9   4  15      154.50      203.56    146.56 o 
  -8   4  15        0.14        7.04     33.36 o 
  -7   4  15      250.59      161.03    105.72 o 
  -6   4  15        1.73      -34.32     32.85 o 
  -5   4  15       19.44       24.48     28.32 o 
  -4   4  15       10.61       20.51     27.20 o 
  -3   4  15       21.58      -10.85     28.95 o 
  -2   4  15       39.90        9.94     29.21 o 
  -1   4  15      191.04      175.62     69.23 o 
   0   4  15      135.16      103.36     65.46 o 
   1   4  15       37.89       34.47     62.33 o 
  -8   5  15       62.05       43.69     47.11 o 
  -7   5  15        6.49       21.11     35.45 o 
  -6   5  15       47.20       57.01     72.95 o 
  -5   5  15       18.09       30.15     28.82 o 
  -4   5  15      123.96       43.11     57.63 o 
  -3   5  15        3.23       18.64     33.62 o 
  -2   5  15       61.92       61.89     63.45 o 
  -1   5  15       14.14       13.17     61.94 o 
 -12   0  16       40.34        2.15     52.73 o 
 -11   0  16      247.49       59.83     63.65 o 
 -10   0  16       26.21      -11.51     49.94 o 
  -9   0  16      136.26        1.66     53.76 o 
  -8   0  16        9.75       26.78     52.14 o 
  -7   0  16      300.68      130.68     60.96 o 
  -6   0  16       81.13       27.08     59.63 o 
  -4   0  16        6.35      -28.40     53.12 o 
  -3   0  16      163.66      213.52     87.20 o 
  -2   0  16      408.39      318.59     99.39 o 
  -1   0  16        0.92      -39.36     87.25 o 
   0   0  16      158.45      262.28    115.69 o 
   1   0  16        7.05       13.46    107.71 o 
 -12   1  16       55.84       -4.55     36.87 o 
 -11   1  16        2.62       10.83     35.63 o 
 -10   1  16      149.74      118.35    104.86 o 
  -9   1  16       23.52       -4.74     32.41 o 
  -8   1  16      336.71      398.28    306.59 o 
  -7   1  16        0.15       34.77     30.83 o 
  -6   1  16      376.70      380.92    168.27 o 
  -5   1  16       65.57       57.62     32.56 o 
  -4   1  16      138.31      148.36     77.54 o 
  -3   1  16       14.62        3.12     34.02 o 
  -2   1  16      126.49      110.81     49.42 o 
  -1   1  16       20.16      -31.00     41.86 o 
   0   1  16       22.13        4.52     47.65 o 
   1   1  16       62.23      118.28     66.06 o 
   2   1  16       17.15      -13.81    119.56 o 
 -12   2  16        0.03       15.02     34.98 o 
 -11   2  16       32.06       18.21     44.32 o 
 -10   2  16        5.35       -3.45     33.32 o 
  -9   2  16       56.98       38.98     40.27 o 
  -8   2  16        7.78        3.17     27.63 o 
  -7   2  16       47.95       -4.25     27.90 o 
  -6   2  16       17.24       32.26     35.95 o 
  -5   2  16      112.69       55.03     44.24 o 
  -4   2  16       16.91       25.28     33.64 o 
  -3   2  16       33.50       26.63     27.81 o 
  -2   2  16        0.79       -6.91     31.50 o 
  -1   2  16       12.87       15.44     38.62 o 
   0   2  16        8.82       -4.38     42.69 o 
   1   2  16       56.15       47.97     49.43 o 
   2   2  16       23.99       31.09     52.56 o 
 -11   3  16        7.17       21.77     41.37 o 
 -10   3  16        6.11       15.16     30.89 o 
  -9   3  16       11.57        4.83     27.06 o 
  -8   3  16       38.13       18.35     28.42 o 
  -7   3  16       48.64       14.44     29.36 o 
  -6   3  16        4.45      -10.80     25.98 o 
  -5   3  16       24.79        1.48     28.99 o 
  -4   3  16        0.22       -4.77     32.02 o 
  -3   3  16       16.14        5.31     31.61 o 
  -2   3  16        1.31       10.42     30.67 o 
  -1   3  16       29.72       -3.63     28.51 o 
   0   3  16        0.33      -18.10     30.23 o 
   1   3  16        0.06      -12.79     30.18 o 
  -9   4  16       34.00        4.10     25.66 o 
  -8   4  16        0.82        0.87     29.56 o 
  -7   4  16        4.70       -8.96     22.40 o 
  -6   4  16        2.35      -17.93     29.30 o 
  -5   4  16       11.97        0.64     28.65 o 
  -4   4  16       30.26        3.30     29.70 o 
  -3   4  16       22.35       26.19     27.67 o 
  -2   4  16        3.56        2.77     28.25 o 
  -1   4  16       20.17        4.50     25.87 o 
 -11   1  17        2.84      -18.81     32.18 o 
 -10   1  17       29.28        1.76     32.67 o 
  -9   1  17        3.19      -11.91     30.14 o 
  -8   1  17       54.83      -14.14     27.79 o 
  -7   1  17        0.01       -9.60     27.32 o 
  -6   1  17       84.42       13.28     30.88 o 
  -5   1  17       16.38        2.89     32.15 o 
  -4   1  17       20.54       -6.87     34.77 o 
  -3   1  17      100.61       25.60     39.76 o 
  -2   1  17        8.30       16.69     49.35 o 
  -1   1  17       24.52       -7.67     55.42 o 
   0   1  17       34.65       27.37     85.53 o 
 -10   2  17       27.00       13.60     46.31 o 
  -9   2  17      184.82      105.38    189.65 o 
  -8   2  17        5.17       24.91     25.01 o 
  -7   2  17      114.01       58.96     63.96 o 
  -6   2  17       51.30       15.16     27.40 o 
  -5   2  17       65.71      108.94     90.54 o 
  -4   2  17        2.52       12.05     31.38 o 
  -3   2  17      119.74       89.12     47.38 o 
  -2   2  17        4.33       -8.17     32.95 o 
  -1   2  17       66.31       74.67     75.55 o 
  -9   3  17        0.37        5.54     27.87 o 
  -8   3  17       52.91       -6.98     24.07 o 
  -7   3  17        0.60      -14.04     25.24 o 
  -6   3  17       87.75       54.47     43.39 o 
  -5   3  17       16.90       23.20     29.54 o 
  -4   3  17      182.81      130.21    108.51 o 
  -3   3  17       50.15        9.17     34.65 o 
  -2   3  17      150.38       18.61     33.15 o 
  -9   0  18      106.98       -1.08     40.83 o 
  -8   0  18        0.09       10.72     46.12 o 
  -7   0  18      157.69       20.02     44.06 o 
  -6   0  18        3.77      -14.05     35.94 o 
  -5   0  18      145.06        8.23     42.89 o 
  -4   0  18       16.39      -21.64     46.66 o 
  -3   0  18       97.72       34.17     55.37 o 
  -2   0  18       19.52       26.54     77.36 o 
  -9   1  18        7.17       -6.04     30.31 o 
  -8   1  18      115.56       10.60     28.70 o 
  -7   1  18        0.08       -8.59     27.33 o 
  -6   1  18      123.09        4.48     27.19 o 
  -5   1  18        3.11       -0.04     27.90 o 
  -4   1  18       77.29       41.95     37.51 o 
  -3   1  18       16.35      -34.94     56.99 o 
  -7   2  18       23.78      -15.55     23.22 o 
  -6   2  18        1.23       -8.79     22.56 o 
  -5   2  18       79.14       47.50     54.37 o 
  -4   2  18       45.13        2.97     29.31 o 
                                                 
